# Supplementary material for: Bis(butane-1,4-diammonium) di-μ-oxido-bis[trifluoridooxidomolybdate(V)] monohydrate
Source: Acta Crystallogr Sect E Struct Rep Online. 2012 Nov 24;68(Pt 12):m1520. doi: 10.1107/S1600536812046892 (PMC3588766; doi:10.1107/S1600536812046892)
Supplement: Supplementary file 1 [file e-68-m1520-sup1.cif]

##############################################################################
#                                                                            #
# This CIF contains the data in a paper accepted for publication in          #
# Acta Crystallographica Section E. It conforms to the requirements of       #
# Notes for Authors for Acta Crystallographica Section E, and has been       #
# peer reviewed under the auspices of the IUCr Commission on Journals.       #
#                                                                            #
# Full details of the Crystallographic Information File format               #
# are given in the paper "The Crystallographic Information File (CIF):       #
# a New Standard Archive File for Crystallography" by S. R. Hall, F. H.      #
# Allen and I. D. Brown [Acta Cryst. (1991), A47, 655-685].                  #
#                                                                            #
# The current version of the core CIF dictionary is obtainable from          #
# ftp://ftp.iucr.org/pub/cif_core.dic.                                       #
#                                                                            #
# Software is freely available for graphical display of the structure(s)     #
# in this CIF. For information consult the CIF software page                 #
# http://www.iucr.org/resources/cif/software.                                #
#                                                                            #
# This file may be used for bona fide research purposes within the           #
# scientific community so long as proper attribution is given to the journal # 
# article from which it was obtained.                                        #
#                                                                            #
##############################################################################
data_I
_audit_creation_method     SHELXL-97
_chemical_name_systematic
;
Bis(butane-1,4-diammonium) di-\m-oxido-bis[trifluoridooxidomolybdate(V)]
monohydrate
;
_chemical_name_common     ?
_chemical_formula_moiety     '2(C4 H14 N2 2+), F6 Mo2 O4 4-, H2 O'
_chemical_formula_sum     'C8 H30 F6 Mo2 N4 O5'
_chemical_formula_iupac     '(C4 H14 N2)2 [Mo2 O4 F6], H2 O'
_chemical_formula_weight     568.24
_chemical_melting_point     ?
_symmetry_cell_setting     monoclinic
_symmetry_space_group_name_H-M     'P 2/c'
_symmetry_space_group_name_Hall     '-P 2yc'
loop_
    _symmetry_equiv_pos_as_xyz
    'x, y, z'
    '-x, y, -z+1/2'
    '-x, -y, -z'
    'x, -y, z-1/2'
_cell_length_a     8.010(2)
_cell_length_b     8.788(2)
_cell_length_c     14.294(4)
_cell_angle_alpha     90.00
_cell_angle_beta     103.019(12)
_cell_angle_gamma     90.00
_cell_volume     980.3(4)
_cell_formula_units_Z     2
_cell_measurement_reflns_used     79
_cell_measurement_theta_min     5.2
_cell_measurement_theta_max     61.1
_cell_measurement_temperature     296(2)
_cell_special_details     ?
_exptl_crystal_description     platelets
_exptl_crystal_colour     orange
_exptl_crystal_size_max     0.15
_exptl_crystal_size_mid     0.13
_exptl_crystal_size_min     0.03
_exptl_crystal_density_diffrn     1.925
_exptl_crystal_density_meas     ?
_exptl_crystal_density_method     'not measured'
_exptl_crystal_F_000     568
_exptl_absorpt_coefficient_mu     1.359
_exptl_absorpt_correction_type     multi-scan
_exptl_absorpt_process_details     '(SADABS; Bruker, 2001)'
_exptl_absorpt_correction_T_min     0.816
_exptl_absorpt_correction_T_max     0.960
_exptl_special_details     ?
_diffrn_ambient_temperature     296(2)
_diffrn_radiation_type     MoK\a
_diffrn_radiation_wavelength     0.71073
_diffrn_radiation_source     'fine-focus sealed tube'
_diffrn_radiation_monochromator     graphite
_diffrn_measurement_device_type     'Bruker APEXII'
_diffrn_measurement_method     '\w scans'
_diffrn_detector_area_resol_mean     ?
_diffrn_reflns_number     35088
_diffrn_reflns_av_R_equivalents     0.0360
_diffrn_reflns_av_sigmaI/netI     0.0230
_diffrn_reflns_theta_min     2.74
_diffrn_reflns_theta_max     31.63
_diffrn_reflns_theta_full     31.63
_diffrn_measured_fraction_theta_max     0.981
_diffrn_measured_fraction_theta_full     0.981
_diffrn_reflns_limit_h_min     -11
_diffrn_reflns_limit_h_max     11
_diffrn_reflns_limit_k_min     -12
_diffrn_reflns_limit_k_max     11
_diffrn_reflns_limit_l_min     -20
_diffrn_reflns_limit_l_max     20
_diffrn_standards_number     0
_diffrn_standards_interval_time     0.5
_diffrn_standards_decay_%     0
_refine_special_details
;
Refinement of <i>F</i>^2^ against ALL reflections. The weighted <i>R</i>-factor
<i>wR</i> and goodness of fit <i>S</i> are based on <i>F</i>^2^, conventional
<i>R</i>-factors <i>R</i> are based on <i>F</i>, with <i>F</i> set to zero for
negative <i>F</i>^2^. The threshold expression of <i>F</i>^2^ >
\s(<i>F</i>^2^) is used only for calculating <i>R</i>-factors(gt) <i>etc</i>.
and is not relevant to the choice of reflections for refinement.
<i>R</i>-factors based on <i>F</i>^2^ are statistically about twice as large
as those based on <i>F</i>, and <i>R</i>- factors based on ALL data will be
even larger.
;
_reflns_number_total     3240
_reflns_number_gt     2690
_reflns_threshold_expression     I>2sigma(I)
_refine_ls_structure_factor_coef     Fsqd
_refine_ls_matrix_type     full
_refine_ls_R_factor_all     0.0395
_refine_ls_R_factor_gt     0.0300
_refine_ls_wR_factor_gt     0.0730
_refine_ls_wR_factor_ref     0.0782
_refine_ls_goodness_of_fit_ref     1.045
_refine_ls_restrained_S_all     1.045
_refine_ls_number_reflns     3240
_refine_ls_number_parameters     135
_refine_ls_number_restraints     1
_refine_ls_number_constraints     6
_refine_ls_hydrogen_treatment     mixed
_refine_ls_weighting_scheme     calc
_refine_ls_weighting_details
         'calc w=1/[\s^2^(Fo^2^)+(0.0354P)^2^+1.2558P] where P=(Fo^2^+2Fc^2^)/3'
_atom_sites_solution_hydrogens     geom
_atom_sites_solution_primary     direct
_atom_sites_solution_secondary     difmap
_refine_ls_shift/su_max     0.001
_refine_ls_shift/su_mean     0.000
_refine_diff_density_max     1.401
_refine_diff_density_min     -0.645
_refine_ls_extinction_method     none
_refine_ls_extinction_coef     0
loop_
    _atom_type_symbol
    _atom_type_description
    _atom_type_scat_dispersion_real
    _atom_type_scat_dispersion_imag
    _atom_type_scat_source
    'C' 'C' 0.0033 0.0016
                         'International Tables Vol C Tables 4.2.6.8 and 6.1.1.4'
    'H' 'H' 0.0000 0.0000
                         'International Tables Vol C Tables 4.2.6.8 and 6.1.1.4'
    'N' 'N' 0.0061 0.0033
                         'International Tables Vol C Tables 4.2.6.8 and 6.1.1.4'
    'O' 'O' 0.0106 0.0060
                         'International Tables Vol C Tables 4.2.6.8 and 6.1.1.4'
    'F' 'F' 0.0171 0.0103
                         'International Tables Vol C Tables 4.2.6.8 and 6.1.1.4'
    'Mo' 'Mo' -1.6832 0.6857
                         'International Tables Vol C Tables 4.2.6.8 and 6.1.1.4'
_computing_data_collection     'APEX2 (Bruker, 2007)'
_computing_cell_refinement     'SAINT-Plus (Bruker, 2007)'
_computing_data_reduction     'SAINT-Plus (Bruker, 2007)'
_computing_structure_solution     'SHELXS97 (Sheldrick, 2008)'
_computing_structure_refinement     'SHELXL97 (Sheldrick, 2008)'
_computing_molecular_graphics
        '<i>ORTEP-3</i> (Farrugia, 2012) and <i>DIAMOND</i> (Brandenburg, 1999)'
_computing_publication_material     'enCIFer (Allen <i>et al.</i>,  2004)'
loop_
    _atom_site_type_symbol
    _atom_site_label
    _atom_site_fract_x
    _atom_site_fract_y
    _atom_site_fract_z
    _atom_site_U_iso_or_equiv
    _atom_site_adp_type
    _atom_site_calc_flag
    _atom_site_refinement_flags
    _atom_site_occupancy
    _atom_site_symmetry_multiplicity
    _atom_site_disorder_assembly
    _atom_site_disorder_group
    Mo Mo1 0.38192(2) 0.66084(2) 0.170323(13) 0.02167(7) Uani d . 1 1 . .
    F F1 0.1200(2) 0.6202(2) 0.12852(14) 0.0432(4) Uani d . 1 1 . .
    F F2 0.3822(3) 0.6257(2) 0.02778(11) 0.0444(4) Uani d . 1 1 . .
    F F3 0.36226(18) 0.41536(17) 0.15869(10) 0.0271(3) Uani d . 1 1 . .
    O O1 0.3694(2) 0.6283(2) 0.30531(12) 0.0262(3) Uani d . 1 1 . .
    O O2 0.3558(3) 0.8525(2) 0.15440(16) 0.0408(5) Uani d . 1 1 . .
    N N1 0.6794(3) 0.2936(3) 0.15759(17) 0.0307(4) Uani d . 1 1 . .
    H H1D 0.781(5) 0.345(4) 0.192(3) 0.046 Uiso d . 1 1 . .
    H H1E 0.586(5) 0.322(4) 0.173(3) 0.046 Uiso d . 1 1 . .
    H H1F 0.657(5) 0.319(4) 0.097(3) 0.046 Uiso d . 1 1 . .
    C C1 0.7020(4) 0.1273(3) 0.1650(2) 0.0407(7) Uani d . 1 1 . .
    H H1A 0.5974 0.0763 0.1327 0.049 Uiso calc R 1 1 . .
    H H1B 0.7292 0.0964 0.2318 0.049 Uiso calc R 1 1 . .
    C C2 0.8514(4) 0.0847(4) 0.1166(3) 0.0453(7) Uani d . 1 1 . .
    H H2A 0.8263 0.1237 0.0515 0.054 Uiso calc R 1 1 . .
    H H2B 0.9559 0.1329 0.1515 0.054 Uiso calc R 1 1 . .
    C C3 0.8797(4) -0.0878(4) 0.1143(3) 0.0460(7) Uani d . 1 1 . .
    H H3A 0.8566 -0.1331 0.1720 0.055 Uiso calc R 1 1 . .
    H H3B 0.9985 -0.1078 0.1138 0.055 Uiso calc R 1 1 . .
    C C4 0.7625(4) -0.1627(3) 0.0250(2) 0.0404(6) Uani d . 1 1 . .
    H H4A 0.6441 -0.1347 0.0213 0.049 Uiso calc R 1 1 . .
    H H4B 0.7943 -0.1273 -0.0329 0.049 Uiso calc R 1 1 . .
    N N2 0.7818(3) -0.3310(2) 0.03285(17) 0.0281(4) Uani d . 1 1 . .
    H H2D 0.894(5) -0.360(4) 0.059(3) 0.042 Uiso d . 1 1 . .
    H H2E 0.727(4) -0.377(4) -0.023(3) 0.042 Uiso d . 1 1 . .
    H H2F 0.738(5) -0.369(4) 0.081(3) 0.042 Uiso d . 1 1 . .
    O O1W 0.0000 0.4347(4) 0.2500 0.0432(7) Uani d SD 1 2 . .
    H H1W 0.042(5) 0.496(4) 0.211(2) 0.065 Uiso d D 1 1 . .
loop_
    _atom_site_aniso_label
    _atom_site_aniso_U_11
    _atom_site_aniso_U_22
    _atom_site_aniso_U_33
    _atom_site_aniso_U_12
    _atom_site_aniso_U_13
    _atom_site_aniso_U_23
    Mo1 0.02193(11) 0.02317(10) 0.01799(10) 0.00157(7) 0.00045(7) 0.00148(7)
    F1 0.0233(8) 0.0492(10) 0.0505(11) 0.0027(7) -0.0060(7) 0.0055(8)
    F2 0.0602(11) 0.0522(10) 0.0182(7) -0.0035(9) 0.0038(7) 0.0042(7)
    F3 0.0300(7) 0.0266(7) 0.0230(7) -0.0014(5) 0.0021(6) -0.0032(5)
    O1 0.0220(8) 0.0346(9) 0.0225(8) 0.0015(7) 0.0060(6) -0.0032(7)
    O2 0.0453(12) 0.0282(9) 0.0429(12) 0.0050(8) -0.0030(9) 0.0073(8)
    N1 0.0350(12) 0.0347(11) 0.0232(10) 0.0056(9) 0.0084(9) 0.0011(9)
    C1 0.0411(16) 0.0312(13) 0.0463(17) 0.0048(11) 0.0023(13) -0.0027(11)
    C2 0.0421(16) 0.0372(15) 0.056(2) 0.0025(13) 0.0096(14) -0.0067(13)
    C3 0.0419(16) 0.0393(16) 0.0517(19) 0.0032(13) -0.0001(14) -0.0096(13)
    C4 0.0449(16) 0.0310(13) 0.0400(16) 0.0029(11) -0.0020(13) -0.0029(11)
    N2 0.0239(10) 0.0318(11) 0.0273(11) -0.0008(8) 0.0029(8) -0.0024(8)
    O1W 0.0311(15) 0.0450(17) 0.0513(19) 0.000 0.0043(13) 0.000
_geom_special_details
;
All e.s.d.'s (except the e.s.d. in the dihedral angle between two l.s. planes)
are estimated using the full covariance matrix. The cell e.s.d.'s are taken
into account individually in the estimation of e.s.d.'s in distances, angles
and torsion angles; correlations between e.s.d.'s in cell parameters are only
used when they are defined by crystal symmetry. An approximate (isotropic)
treatment of cell e.s.d.'s is used for estimating e.s.d.'s involving l.s.
planes.
;
loop_
    _geom_bond_atom_site_label_1
    _geom_bond_atom_site_label_2
    _geom_bond_site_symmetry_2
    _geom_bond_distance
    _geom_bond_publ_flag
    Mo1 O1 . 1.9754(18) yes
    Mo1 O1 2_655 1.9642(18) yes
    Mo1 O2 . 1.7058(19) yes
    Mo1 F1 . 2.0786(17) yes
    Mo1 F2 . 2.0612(17) yes
    Mo1 F3 . 2.1666(15) yes
    Mo1 Mo1 2_655 2.6126(7) ?
    O1 Mo1 2_655 1.9642(18) ?
    N1 C1 . 1.473(4) ?
    N1 H1D . 0.96(4) ?
    N1 H1E . 0.87(4) ?
    N1 H1F . 0.88(4) ?
    C1 C2 . 1.557(5) ?
    C1 H1A . 0.9700 ?
    C1 H1B . 0.9700 ?
    C2 C3 . 1.534(4) ?
    C2 H2A . 0.9700 ?
    C2 H2B . 0.9700 ?
    C3 C4 . 1.551(4) ?
    C3 H3A . 0.9700 ?
    C3 H3B . 0.9700 ?
    C4 N2 . 1.488(3) ?
    C4 H4A . 0.9700 ?
    C4 H4B . 0.9700 ?
    N2 H2D . 0.93(4) ?
    N2 H2E . 0.91(4) ?
    N2 H2F . 0.91(4) ?
    O1W H1W . 0.895(10) ?
loop_
    _geom_angle_atom_site_label_1
    _geom_angle_atom_site_label_2
    _geom_angle_atom_site_label_3
    _geom_angle_site_symmetry_1
    _geom_angle_site_symmetry_3
    _geom_angle
    _geom_angle_publ_flag
    O2 Mo1 O1 . 2_655 104.84(9) ?
    O2 Mo1 O1 . . 103.97(9) ?
    O1 Mo1 O1 2_655 . 94.50(7) ?
    O2 Mo1 F2 . . 92.49(9) ?
    O1 Mo1 F2 2_655 . 85.79(8) ?
    O1 Mo1 F2 . . 162.85(8) ?
    O2 Mo1 F1 . . 92.62(9) ?
    O1 Mo1 F1 2_655 . 160.64(8) ?
    O1 Mo1 F1 . . 89.20(7) ?
    F2 Mo1 F1 . . 85.17(8) ?
    O2 Mo1 F3 . . 165.47(8) ?
    O1 Mo1 F3 2_655 . 85.54(6) ?
    O1 Mo1 F3 . . 84.97(6) ?
    F2 Mo1 F3 . . 77.95(6) ?
    F1 Mo1 F3 . . 75.85(6) ?
    O2 Mo1 Mo1 . 2_655 99.17(7) ?
    O1 Mo1 Mo1 2_655 2_655 48.64(5) ?
    O1 Mo1 Mo1 . 2_655 48.28(5) ?
    F2 Mo1 Mo1 . 2_655 134.43(6) ?
    F1 Mo1 Mo1 . 2_655 137.42(6) ?
    F3 Mo1 Mo1 . 2_655 95.32(4) ?
    Mo1 O1 Mo1 2_655 . 83.08(7) ?
    C1 N1 H1D . . 111(2) ?
    C1 N1 H1E . . 112(2) ?
    H1D N1 H1E . . 114(3) ?
    C1 N1 H1F . . 109(2) ?
    H1D N1 H1F . . 111(3) ?
    H1E N1 H1F . . 100(3) ?
    N1 C1 C2 . . 107.5(3) ?
    N1 C1 H1A . . 110.2 ?
    C2 C1 H1A . . 110.2 ?
    N1 C1 H1B . . 110.2 ?
    C2 C1 H1B . . 110.2 ?
    H1A C1 H1B . . 108.5 ?
    C3 C2 C1 . . 112.3(3) ?
    C3 C2 H2A . . 109.1 ?
    C1 C2 H2A . . 109.1 ?
    C3 C2 H2B . . 109.1 ?
    C1 C2 H2B . . 109.1 ?
    H2A C2 H2B . . 107.9 ?
    C2 C3 C4 . . 111.8(3) ?
    C2 C3 H3A . . 109.2 ?
    C4 C3 H3A . . 109.2 ?
    C2 C3 H3B . . 109.2 ?
    C4 C3 H3B . . 109.2 ?
    H3A C3 H3B . . 107.9 ?
    N2 C4 C3 . . 109.0(2) ?
    N2 C4 H4A . . 109.9 ?
    C3 C4 H4A . . 109.9 ?
    N2 C4 H4B . . 109.9 ?
    C3 C4 H4B . . 109.9 ?
    H4A C4 H4B . . 108.3 ?
    C4 N2 H2D . . 112(2) ?
    C4 N2 H2E . . 111(2) ?
    H2D N2 H2E . . 117(3) ?
    C4 N2 H2F . . 112(2) ?
    H2D N2 H2F . . 96(3) ?
    H2E N2 H2F . . 108(3) ?
loop_
    _geom_hbond_atom_site_label_D
    _geom_hbond_atom_site_label_H
    _geom_hbond_atom_site_label_A
    _geom_hbond_site_symmetry_A
    _geom_hbond_distance_DH
    _geom_hbond_distance_HA
    _geom_hbond_distance_DA
    _geom_hbond_angle_DHA
    N1 H1D O1W 1_655 0.96(4) 1.93(4) 2.889(3) 172(3)
    N1 H1E F3 . 0.87(4) 1.94(4) 2.760(3) 158(4)
    N1 H1F F2 3_665 0.88(4) 1.80(4) 2.679(3) 178(4)
    N2 H2D F1 1_645 0.93(4) 1.87(4) 2.779(3) 167(3)
    N2 H2E F3 3_655 0.91(4) 1.94(4) 2.820(3) 161(3)
    N2 H2F O1 2_645 0.91(4) 2.00(4) 2.865(3) 159(3)
    O1W H1W F1 . 0.895(10) 1.817(10) 2.711(3) 178(4)
_iucr_refine_instructions_details
;
TITL mof1c_0m in P2/c
CELL 0.71073 8.0102 8.7877 14.2943 90.000 103.019 90.000
ZERR 2.00 0.0021 0.0020 0.0038 0.000 0.012 0.000
LATT 1
SYMM -x, y, -z+1/2
SFAC C H N O F MO
UNIT 16 60 8 10 12 4
TEMP 23.000
ACTA
L.S. 20
FMAP 2
HTAB
PLAN 20
BOND$H
ACTA
DFIX 0.9 0.01 O1W H1W
EQIV $1 x+1, y, z
EQIV $2 -x+1, -y+1, -z
EQIV $3 x+1, y-1, z
EQIV $4 -x+1, -y, -z
EQIV $5 -x+1, y-1, -z+1/2
HTAB N1 O1W_$1
HTAB N1 F3
HTAB N1 F2_$2
HTAB N2 F1_$3
HTAB N2 F3_$4
HTAB N2 O1_$5
HTAB O1W F1
RTAB H..O H1D O1W_$1
WGHT    0.035400    1.255800
FVAR       0.47769
MO1   6    0.381917    0.660838    0.170323    11.00000    0.02193    0.02317 =
         0.01799    0.00148    0.00045    0.00157
F1    5    0.120032    0.620181    0.128518    11.00000    0.02326    0.04918 =
         0.05047    0.00551   -0.00603    0.00272
F2    5    0.382193    0.625704    0.027783    11.00000    0.06025    0.05222 =
         0.01823    0.00420    0.00381   -0.00346
F3    5    0.362260    0.415360    0.158687    11.00000    0.03000    0.02662 =
         0.02298   -0.00324    0.00213   -0.00142
O1    4    0.369403    0.628349    0.305313    11.00000    0.02199    0.03458 =
         0.02252   -0.00325    0.00596    0.00148
O2    4    0.355791    0.852459    0.154398    11.00000    0.04526    0.02822 =
         0.04293    0.00733   -0.00295    0.00501
N1    3    0.679413    0.293589    0.157594    11.00000    0.03504    0.03471 =
         0.02316    0.00110    0.00839    0.00564
H1D   2    0.780777    0.345017    0.192231    11.00000   -1.50000
H1E   2    0.585568    0.322264    0.172929    11.00000   -1.50000
H1F   2    0.656567    0.319208    0.096653    11.00000   -1.50000
C1    1    0.701959    0.127309    0.164988    11.00000    0.04110    0.03120 =
         0.04626   -0.00268    0.00234    0.00478
AFIX  23
H1A   2    0.597416    0.076303    0.132717    11.00000   -1.20000
H1B   2    0.729163    0.096362    0.231843    11.00000   -1.20000
AFIX   0
C2    1    0.851367    0.084706    0.116638    11.00000    0.04212    0.03723 =
         0.05599   -0.00667    0.00957    0.00247
AFIX  23
H2A   2    0.826324    0.123708    0.051484    11.00000   -1.20000
H2B   2    0.955900    0.132911    0.151499    11.00000   -1.20000
AFIX   0
C3    1    0.879676   -0.087801    0.114314    11.00000    0.04189    0.03933 =
         0.05174   -0.00963   -0.00012    0.00317
AFIX  23
H3A   2    0.856571   -0.133096    0.171980    11.00000   -1.20000
H3B   2    0.998541   -0.107835    0.113777    11.00000   -1.20000
AFIX   0
C4    1    0.762497   -0.162688    0.024988    11.00000    0.04486    0.03099 =
         0.03996   -0.00291   -0.00202    0.00288
AFIX  23
H4A   2    0.644067   -0.134666    0.021319    11.00000   -1.20000
H4B   2    0.794269   -0.127324   -0.032899    11.00000   -1.20000
AFIX   0
N2    3    0.781801   -0.330970    0.032855    11.00000    0.02390    0.03177 =
         0.02731   -0.00240    0.00293   -0.00080
H2D   2    0.894258   -0.360260    0.058523    11.00000   -1.50000
H2E   2    0.726827   -0.377094   -0.022677    11.00000   -1.50000
H2F   2    0.737569   -0.369155    0.081267    11.00000   -1.50000
O1W   4    0.000000    0.434655    0.250000    10.50000    0.03109    0.04496 =
         0.05132    0.00000    0.00434    0.00000
H1W   2    0.041654    0.495849    0.210709    11.00000   -1.50000
HKLF 4 1 1 0 0 0 1 0 0 0 1
REM  mof1c_0m in P2/c
REM R1 =  0.0300 for   2690 Fo > 4sig(Fo)  and  0.0395 for all   3240 data
REM    135 parameters refined using      1 restraints
END
WGHT      0.0354      1.2568
REM Highest difference peak  1.401,  deepest hole -0.645,  1-sigma level  0.131
Q1    1   0.7989  0.0048  0.1571  11.00000  0.05    1.40
Q2    1   0.6963 -0.0372  0.0481  11.00000  0.05    1.25
Q3    1   0.6642  0.0997  0.2065  11.00000  0.05    0.84
Q4    1   0.7398 -0.1661 -0.0395  11.00000  0.05    0.46
Q5    1   0.1609  0.6626  0.0146  11.00000  0.05    0.42
Q6    1   0.8268 -0.0234  0.0568  11.00000  0.05    0.42
Q7    1   0.8416 -0.1606  0.0005  11.00000  0.05    0.41
Q8    1   0.9692  0.1634  0.2172  11.00000  0.05    0.39
Q9    1   0.0000  0.2620  0.2500  10.50000  0.05    0.37
Q10   1   0.7493  0.2436  0.1619  11.00000  0.05    0.36
Q11   1   0.2966  0.6717  0.0235  11.00000  0.05    0.35
Q12   1   0.1230  0.3418  0.1918  11.00000  0.05    0.35
Q13   1   0.6976  0.3004  0.2101  11.00000  0.05    0.35
Q14   1   0.9190  0.2772  0.1640  11.00000  0.05    0.34
Q15   1   0.0419  0.3023  0.1797  11.00000  0.05    0.34
Q16   1   0.7315 -0.1301 -0.0970  11.00000  0.05    0.34
Q17   1   0.5219  0.2266  0.2345  11.00000  0.05    0.34
Q18   1   0.0724  0.3437  0.2427  11.00000  0.05    0.34
Q19   1   0.6951  0.1191  0.2668  11.00000  0.05    0.34
Q20   1   0.2481  0.3341  0.1871  11.00000  0.05    0.33
;
data_global
_journal_date_recd_electronic     2012-11-07
_journal_date_accepted     2012-11-14
_journal_name_full     'Acta Crystallographica, Section E'
_journal_year     2012
_journal_volume     68
_journal_issue     12
_journal_page_first     m1520
_journal_page_last     m1520
_journal_paper_category     QM
_journal_paper_doi     10.1107/S1600536812046892
_journal_coeditor_code     VN2059
_publ_contact_author_name     'J. Lhoste'
_publ_contact_author_address
;
LUNAM Universit\'e, Universit\'e du Maine, UMR 6283 CNRS
Institut des Mol\'ecules et des Mat\'eriaux du Mans, Avenue Olivier Messiaen,
72085 LE MANS CEDEX 9, France
;
_publ_contact_author_email     jerome.lhoste@univ-lemans.fr
_publ_contact_author_fax     '(33) 2 43 83 33 59'
_publ_contact_author_phone     '(33) 2 43 83 33 59'
_publ_section_title
;
Bis(butane-1,4-diammonium) di-\m-oxido-bis[trifluoridooxidomolybdate(V)]
monohydrate
;
loop_
    _publ_author_name
    _publ_author_footnote
    _publ_author_address
    'Lhoste, J.' .
;
LUNAM Universit\'e, Universit\'e du Maine, UMR 6283 CNRS
Institut des Mol\'ecules et des Mat\'eriaux du Mans, Avenue Olivier Messiaen,
72085 Le Mans Cedex 9,
France
;
    'Hemon-Ribaud, A.' .
;
LUNAM Universit\'e, Universit\'e du Maine, UMR 6283 CNRS,
Institut des Mol\'ecules et des Mat\'eriaux du Mans, Avenue Olivier Messiaen,
72085 Le Mans Cedex 9,
France
;
    'Maisonneuve, V.' .
;
LUNAM Universit\'e, Universit\'e du Maine, UMR 6283 CNRS,
Institut des Mol\'ecules et des Mat\'eriaux du Mans, Avenue Olivier Messiaen,
72085 Le Mans Cedex 9,
France
;
    'Jobic, S.' .
;
Institut des Mat\'eriaux Jean Rouxel, UMR 6502 CNRS,
2 rue de la Houssini\`ere
44322 Nantes Cedex 3
France
;
    'Bujoli-Doeuff, M.' .
;
Institut des Mat\'eriaux Jean Rouxel, UMR 6502 CNRS,
2 rue de la Houssini\`ere
44322 Nantes Cedex 3
France
;
