# Supplementary material for: Bis(butane-1,4-diammonium) di-μ-oxido-bis[trifluoridooxidomolybdate(V)] monohydrate
Source: Acta Crystallogr Sect E Struct Rep Online. 2012 Nov 24;68(Pt 12):m1520. doi: 10.1107/S1600536812046892 (PMC3588766; doi:10.1107/S1600536812046892)
Supplement: Supplementary file 2 [file e-68-m1520-Isup2.hkl]

# 
# h,k,l, Fc-squared, Fo-squared, sigma(Fo-squared) and status flag 
# 
data_I
_shelx_title ' mof1c_0m in P2/c' 
_shelx_refln_list_code          4 
_shelx_F_calc_maximum      201.28 
_exptl_crystal_F_000       568.00 
_reflns_d_resolution_high  0.6776 
 
loop_ 
 _symmetry_equiv_pos_as_xyz 
 'x, y, z' 
 '-x, y, -z+1/2' 
 '-x, -y, -z' 
 'x, -y, z-1/2' 
 
_cell_length_a     8.0102 
_cell_length_b     8.7877 
_cell_length_c    14.2943 
_cell_angle_alpha  90.000 
_cell_angle_beta  103.019 
_cell_angle_gamma  90.000 
 
_shelx_F_squared_multiplier     1.000 
 
loop_ 
 _refln_index_h 
 _refln_index_k 
 _refln_index_l 
 _refln_F_squared_calc 
 _refln_F_squared_meas 
 _refln_F_squared_sigma 
 _refln_observed_status 
   2   0   0     3691.88     4187.17     28.04 o 
   3   0   0    18243.45    19340.01    110.28 o 
   4   0   0    30865.20    29718.27    182.96 o 
   5   0   0     7144.97     7157.73     57.96 o 
   6   0   0       17.20       22.17      4.34 o 
   7   0   0     1607.05     1629.94     38.06 o 
   8   0   0     5231.02     5189.32     82.44 o 
   9   0   0      813.67      810.38     37.72 o 
  10   0   0      180.98      176.51     78.67 o 
  11   0   0       72.28       78.00     27.83 o 
   1   1   0     7668.60     6932.94     86.03 o 
   2   1   0      686.42      890.35      6.85 o 
   3   1   0     5799.35     5847.44     29.72 o 
   4   1   0     6062.76     6339.32     34.37 o 
   5   1   0     3297.70     3180.90     22.09 o 
   6   1   0       64.07       63.80      4.23 o 
   7   1   0      730.50      717.41     13.91 o 
   8   1   0     1357.56     1416.53     26.54 o 
   9   1   0      279.32      271.97     19.32 o 
  10   1   0       80.27       92.27     16.99 o 
  11   1   0       66.19       43.87     19.27 o 
   0   2   0     4626.44     3989.32     28.71 o 
   1   2   0     4842.91     4640.40     29.22 o 
   2   2   0      882.99      741.56      6.21 o 
   3   2   0     1119.50     1106.66      9.48 o 
   4   2   0      847.10      894.23      9.71 o 
   5   2   0      740.61      703.54      9.42 o 
   6   2   0      131.44      145.61      5.39 o 
   7   2   0      300.43      293.22      9.74 o 
   8   2   0      166.77      193.32     12.18 o 
   9   2   0      186.06      170.93     16.07 o 
  10   2   0       50.05       47.27     12.34 o 
  11   2   0        0.23        5.60     12.48 o 
   0   3   0    24621.80    26141.74    227.93 o 
   1   3   0    10340.95    10025.58     65.32 o 
   2   3   0       29.24        4.12      1.76 o 
   3   3   0     2961.34     2918.34     19.12 o 
   4   3   0    12383.81    12164.06     64.17 o 
   5   3   0     4809.71     4678.41     30.46 o 
   6   3   0      405.02      397.60      9.44 o 
   7   3   0      926.52      895.06     12.75 o 
   8   3   0     2203.16     2214.43     34.44 o 
   9   3   0     1047.33     1088.70     38.00 o 
  10   3   0      250.63      291.09     23.53 o 
  11   3   0       30.79       19.77     17.64 o 
   0   4   0    40305.64    39218.45    304.25 o 
   1   4   0     4226.00     4552.82     32.10 o 
   2   4   0      354.05      291.15      6.89 o 
   3   4   0     2753.89     2973.70     21.13 o 
   4   4   0     8913.28     8920.08     54.44 o 
   5   4   0     1817.16     1786.34     19.78 o 
   6   4   0       63.43       67.84      4.36 o 
   7   4   0      509.70      494.12     12.67 o 
   8   4   0     1865.18     1817.89     32.96 o 
   9   4   0      353.69      386.07     26.06 o 
  10   4   0       36.90       36.82     13.31 o 
   0   5   0      530.24      436.87      8.91 o 
   1   5   0       52.26       80.75      3.98 o 
   2   5   0      113.39       95.68      5.43 o 
   3   5   0        1.61        4.06      2.71 o 
   4   5   0       28.69       15.33      2.90 o 
   5   5   0       50.04       48.08      4.12 o 
   6   5   0        4.69        3.78      3.30 o 
   7   5   0        5.56        6.61      5.42 o 
   8   5   0        0.23       -7.57      7.57 o 
   9   5   0       81.14       73.51     18.47 o 
  10   5   0       49.04       29.69     19.08 o 
   0   6   0     5602.90     6205.86     75.56 o 
   1   6   0     4240.96     4121.56     33.51 o 
   2   6   0       96.21      115.58      5.57 o 
   3   6   0     1624.70     1548.46     19.60 o 
   4   6   0     1826.23     1840.00     18.87 o 
   5   6   0     2672.40     2747.16     31.01 o 
   6   6   0      415.54      400.06     16.31 o 
   7   6   0      692.49      672.95     26.44 o 
   8   6   0      813.37      759.01     32.04 o 
   9   6   0      660.81      714.95     45.27 o 
  10   6   0      130.24      118.33     26.25 o 
   0   7   0     1746.00     1730.66     28.56 o 
   1   7   0      576.60      668.46      9.25 o 
   2   7   0       93.60      111.34      5.05 o 
   3   7   0       12.49       25.35      4.81 o 
   4   7   0     2204.67     2212.96     24.32 o 
   5   7   0      916.33      886.34     17.94 o 
   6   7   0      196.05      226.77     15.32 o 
   7   7   0      103.50       95.89     13.91 o 
   8   7   0      652.61      610.69     39.10 o 
   9   7   0      360.66      368.15     66.58 o 
   0   8   0       15.59       26.80      4.80 o 
   1   8   0        8.14       15.12      4.01 o 
   2   8   0        1.47        2.65      3.02 o 
   3   8   0        3.63        1.60      4.34 o 
   4   8   0        3.71       -5.56      5.88 o 
   5   8   0      136.92      135.47      8.48 o 
   6   8   0        4.29        9.00      7.40 o 
   7   8   0        3.96        0.87      9.14 o 
   8   8   0        4.84        7.98     11.78 o 
   9   8   0        6.82        3.43     20.27 o 
   0   9   0     1460.95     1650.91     50.85 o 
   1   9   0      788.59      807.64     30.28 o 
   2   9   0       27.09       14.32      4.14 o 
   3   9   0      434.26      423.52     17.35 o 
   4   9   0      834.90      830.51     22.87 o 
   5   9   0      994.21     1005.36     20.12 o 
   6   9   0       66.47       50.14      8.87 o 
   7   9   0       96.36       96.08     12.45 o 
   8   9   0      339.11      285.73     44.65 o 
   0  10   0      999.01     1011.73     41.23 o 
   1  10   0      604.34      627.84     31.78 o 
   2  10   0        0.60        2.41      5.87 o 
   3  10   0      379.42      388.82     35.92 o 
   4  10   0      466.17      417.98     22.10 o 
   5  10   0      610.56      644.76     33.72 o 
   6  10   0       41.02       39.95      9.48 o 
   7  10   0      153.81      123.93     17.28 o 
   0  11   0       20.41       46.92     14.45 o 
   1  11   0       57.19       98.65     12.34 o 
   2  11   0        3.35       -1.79      6.93 o 
   3  11   0       43.06       59.53     10.78 o 
   4  11   0        0.16       -3.49      9.27 o 
   5  11   0       19.08       -2.88     13.27 o 
   0  12   0      743.01      872.07     43.62 o 
   1  12   0      246.56      211.80     18.02 o 
   2  12   0        0.38       -2.61      8.97 o 
   3  12   0       87.32       73.95     43.28 o 
   4  12   0      383.54      361.29     23.86 o 
 -11   1   1       10.42       16.94     13.57 o 
 -10   1   1      481.36      511.13     32.12 o 
  -9   1   1     1035.98     1005.89     44.99 o 
  -8   1   1     1041.11     1055.26     20.60 o 
  -7   1   1       94.54       88.26      5.30 o 
  -6   1   1     1435.82     1436.93     14.08 o 
  -5   1   1     9780.00     9953.46     51.99 o 
  -4   1   1    11836.67    12076.03     58.51 o 
  -3   1   1     1500.56     1604.75     10.33 o 
  -2   1   1    10181.54     9909.84     44.81 o 
  -1   1   1    13797.39    13804.18     81.93 o 
   0   1   1    14361.92     5989.11   1801.19 o 
   1   1   1     1023.50     1071.05      8.49 o 
   2   1   1     3644.07     3721.71     20.65 o 
   3   1   1    11465.31    11327.30     54.40 o 
   4   1   1     7767.93     7507.48     41.34 o 
   5   1   1      371.80      367.37      7.63 o 
   6   1   1       30.82       31.10      3.62 o 
   7   1   1     1990.07     1971.85     23.76 o 
   8   1   1     3338.82     3375.34     46.17 o 
   9   1   1      466.49      483.05     25.18 o 
  10   1   1       12.13       -5.17     12.24 o 
  11   1   1      310.47      291.89     35.08 o 
 -11   2   1       51.00       60.26     15.21 o 
 -10   2   1      453.76      427.97     38.57 o 
  -9   2   1     1539.45     1474.16     35.66 o 
  -8   2   1      829.67      804.21     21.24 o 
  -7   2   1      323.45      316.37     10.30 o 
  -6   2   1     1586.34     1554.81     15.12 o 
  -5   2   1     3959.79     3931.77     28.85 o 
  -4   2   1     5461.23     5620.68     41.09 o 
  -3   2   1     1204.83     1162.38      8.97 o 
  -2   2   1     1120.04     1028.57      7.49 o 
  -1   2   1    10754.27    11199.57     54.66 o 
   0   2   1    13475.45    13458.64     65.32 o 
   1   2   1      916.70      762.69      6.50 o 
   2   2   1     1371.63     1214.91     11.72 o 
   3   2   1     6818.78     6716.13     37.63 o 
   4   2   1     7931.85     7872.29     46.56 o 
   5   2   1      753.29      711.78      9.23 o 
   6   2   1       50.71       40.03      3.92 o 
   7   2   1     2147.67     2195.49     27.31 o 
   8   2   1     2132.11     2125.51     37.90 o 
   9   2   1      648.62      688.97     30.10 o 
  10   2   1       16.11        7.61     12.16 o 
  11   2   1      284.92      249.42     22.85 o 
 -11   3   1        6.92        2.86     15.83 o 
 -10   3   1        3.77        5.83     10.82 o 
  -9   3   1        0.12       -7.52      7.52 o 
  -8   3   1        1.13       -4.50      5.01 o 
  -7   3   1        0.31       -2.90      2.90 o 
  -6   3   1       25.73       31.02      3.06 o 
  -5   3   1        8.38        1.11      2.33 o 
  -4   3   1      320.15      285.64      5.48 o 
  -3   3   1      300.41      344.85      5.94 o 
  -2   3   1       65.41      105.07      2.73 o 
  -1   3   1      320.68      285.51      4.19 o 
   0   3   1      264.32      250.06      3.13 o 
   1   3   1        0.41       -1.51      1.51 o 
   2   3   1       24.43       15.94      1.90 o 
   3   3   1       70.89       65.80      2.57 o 
   4   3   1     1233.07     1214.46     11.14 o 
   5   3   1       74.79       65.09      3.83 o 
   6   3   1       71.35       53.08      5.13 o 
   7   3   1      101.43      110.83      6.47 o 
   8   3   1      137.50      127.55      9.23 o 
   9   3   1        0.29       -5.60      7.70 o 
  10   3   1        0.70        0.22      9.83 o 
 -10   4   1      489.18      525.62     30.80 o 
  -9   4   1      892.75      943.23     59.17 o 
  -8   4   1      660.53      646.99     25.90 o 
  -7   4   1       12.64        4.69      3.96 o 
  -6   4   1     1133.93     1147.59     14.08 o 
  -5   4   1     5096.93     5016.98     35.47 o 
  -4   4   1     2809.25     2682.50     19.85 o 
  -3   4   1      269.36      242.60      6.02 o 
  -2   4   1     5645.58     5547.77     40.24 o 
  -1   4   1     6464.68     6358.50     38.26 o 
   0   4   1     5938.40     6071.82     38.10 o 
   1   4   1      115.99      116.07      4.69 o 
   2   4   1     1045.54     1083.96     17.31 o 
   3   4   1     5007.51     5011.52     32.92 o 
   4   4   1     2834.92     2838.78     23.00 o 
   5   4   1      979.56      954.32     10.75 o 
   6   4   1       86.87       97.87      5.10 o 
   7   4   1     1049.68     1040.85     23.32 o 
   8   4   1     1811.88     1777.66     44.64 o 
   9   4   1      226.51      220.82     20.24 o 
  10   4   1        4.24       -6.72      8.60 o 
 -10   5   1      392.73      400.98     19.75 o 
  -9   5   1      900.14      804.89     35.87 o 
  -8   5   1     1067.43     1009.95     23.94 o 
  -7   5   1       35.22       27.10      5.55 o 
  -6   5   1      572.48      570.74     11.08 o 
  -5   5   1     7010.99     6935.25     49.52 o 
  -4   5   1     7110.42     7176.25     51.47 o 
  -3   5   1       30.77       43.04      2.80 o 
  -2   5   1     4019.99     4213.83     35.94 o 
  -1   5   1     8798.74     8984.06     57.38 o 
   0   5   1    14437.62    14675.61     90.74 o 
   1   5   1     1163.67     1156.63     11.45 o 
   2   5   1     2293.91     2337.34     26.62 o 
   3   5   1    11497.03    11289.62     83.70 o 
   4   5   1     5301.41     5259.95     38.06 o 
   5   5   1      593.22      603.71     10.78 o 
   6   5   1      252.00      233.57      9.68 o 
   7   5   1     2015.72     2046.15     60.46 o 
   8   5   1     2337.41     2402.46     67.51 o 
   9   5   1      243.61      256.10     30.30 o 
  10   5   1       42.71       33.11     20.76 o 
 -10   6   1       16.50        7.03     19.12 o 
  -9   6   1       42.31       50.42     17.54 o 
  -8   6   1       71.30       60.84     13.89 o 
  -7   6   1       60.67       63.32     10.82 o 
  -6   6   1        8.42        3.87      5.52 o 
  -5   6   1       43.15       26.69      5.39 o 
  -4   6   1       99.69       99.29      4.61 o 
  -3   6   1       19.43       30.98      2.99 o 
  -2   6   1       28.41       32.93      2.90 o 
  -1   6   1      296.28      322.09      5.55 o 
   0   6   1     1900.31     2049.72     18.63 o 
   1   6   1       21.00       28.86      2.90 o 
   2   6   1        4.20        2.81      3.03 o 
   3   6   1     1124.47     1193.85     19.29 o 
   4   6   1      729.84      745.17     10.49 o 
   5   6   1        1.13       -2.82      3.27 o 
   6   6   1       51.76       53.91      8.49 o 
   7   6   1      140.32      161.27     21.73 o 
   8   6   1       97.37       80.38     11.95 o 
   9   6   1        0.02       -3.40     15.66 o 
  -9   7   1      429.96      423.02     29.01 o 
  -8   7   1      112.10      104.55     13.73 o 
  -7   7   1       12.56       12.56      8.80 o 
  -6   7   1      408.44      405.66     17.55 o 
  -5   7   1     1743.15     1691.24     24.48 o 
  -4   7   1     1009.55      995.48     13.65 o 
  -3   7   1       20.28       20.25      3.43 o 
  -2   7   1      791.41      718.93     12.94 o 
  -1   7   1     1662.19     1629.70     16.35 o 
   0   7   1     1606.13     1683.69     18.92 o 
   1   7   1     1026.07     1098.91     12.05 o 
   2   7   1      941.60      947.71     14.25 o 
   3   7   1     2083.63     2117.93     32.12 o 
   4   7   1      709.63      725.11     16.05 o 
   5   7   1      232.38      250.25     10.68 o 
   6   7   1       44.27       46.14      8.63 o 
   7   7   1      393.19      415.03     44.98 o 
   8   7   1      439.49      422.99     21.97 o 
   9   7   1      188.36      226.65     32.67 o 
  -9   8   1      614.87      626.92     48.24 o 
  -8   8   1      285.92      252.25     20.03 o 
  -7   8   1        0.59       -5.11      7.77 o 
  -6   8   1      663.07      676.60     19.97 o 
  -5   8   1     1697.84     1710.34     25.85 o 
  -4   8   1     1333.65     1330.42     18.97 o 
  -3   8   1      209.28      225.10      8.59 o 
  -2   8   1      908.95      953.53     14.31 o 
  -1   8   1     3060.50     3185.81     33.49 o 
   0   8   1     3002.16     2977.72     31.35 o 
   1   8   1      506.74      442.28      8.34 o 
   2   8   1      564.47      565.20     17.98 o 
   3   8   1     2522.35     2480.50     34.85 o 
   4   8   1     2269.30     2281.35     40.41 o 
   5   8   1      412.65      416.85     18.93 o 
   6   8   1      124.33       94.86     14.17 o 
   7   8   1      853.67      825.05     40.28 o 
   8   8   1      898.06      955.92     83.75 o 
  -8   9   1      147.30      123.79     18.58 o 
  -7   9   1       11.97        0.36     10.06 o 
  -6   9   1        6.48        2.54      7.02 o 
  -5   9   1      376.46      368.79     14.56 o 
  -4   9   1      581.64      625.08     23.98 o 
  -3   9   1       53.27       58.79      4.89 o 
  -2   9   1      135.97      121.65      9.31 o 
  -1   9   1      753.70      729.62     28.65 o 
   0   9   1      890.64      936.05     25.86 o 
   1   9   1       42.73       61.90      6.91 o 
   2   9   1      169.04      175.18      9.31 o 
   3   9   1      737.22      791.92     22.66 o 
   4   9   1      417.48      419.40     20.14 o 
   5   9   1       32.38       26.97      6.35 o 
   6   9   1      115.90      121.56     12.48 o 
   7   9   1      251.11      272.93     23.15 o 
   8   9   1      106.20       92.50     17.61 o 
  -7  10   1        5.25        7.51     12.04 o 
  -6  10   1      126.47      106.58     18.24 o 
  -5  10   1      291.44      300.71     14.56 o 
  -4  10   1      208.04      215.16     14.02 o 
  -3  10   1        0.12       -0.96      4.63 o 
  -2  10   1      205.16      220.04     14.72 o 
  -1  10   1      355.47      358.82     21.87 o 
   0  10   1      150.45      171.21     17.29 o 
   1  10   1      104.97      101.78     10.97 o 
   2  10   1       76.17       71.12     11.10 o 
   3  10   1      146.25      171.46     14.94 o 
   4  10   1      192.16      196.38     16.65 o 
   5  10   1      203.24      210.06     21.39 o 
   6  10   1        0.06       -1.43      7.48 o 
   7  10   1      126.09      140.09     33.81 o 
  -6  11   1      228.72      215.82     15.36 o 
  -5  11   1      626.97      604.39     38.42 o 
  -4  11   1      429.47      367.78     54.00 o 
  -3  11   1       19.89       17.32      7.79 o 
  -2  11   1      219.87      229.88     16.41 o 
  -1  11   1      806.23      829.45     29.60 o 
   0  11   1      884.49      839.01     28.40 o 
   1  11   1      364.64      380.66     20.93 o 
   2  11   1      291.02      325.86     19.17 o 
   3  11   1     1030.29      985.56     47.73 o 
   4  11   1      612.85      568.36     27.20 o 
   5  11   1       68.85       94.69     29.30 o 
  -4  12   1       45.51       -9.18     30.86 o 
  -3  12   1        5.03        6.54      9.88 o 
  -2  12   1       18.94       24.79     10.46 o 
  -1  12   1      113.72       84.16     14.12 o 
   0  12   1       76.55       61.58     12.27 o 
   1  12   1       18.71       24.69     10.15 o 
   2  12   1       21.53       18.24      9.75 o 
   3  12   1       56.89       42.72     32.67 o 
 -11   0   2      135.78      131.47     33.00 o 
 -10   0   2     1214.62     1260.26     75.55 o 
  -9   0   2     1852.23     1726.80     60.29 o 
  -8   0   2      387.52      357.36     21.42 o 
  -7   0   2     2017.14     2036.19     26.27 o 
  -6   0   2     3570.83     3446.63     36.87 o 
  -5   0   2     7047.51     7226.68     52.80 o 
  -4   0   2     3269.15     3504.29     25.95 o 
  -3   0   2      728.55      870.87     11.04 o 
  -2   0   2    32206.27    29508.54    164.16 o 
  -1   0   2    12114.73    13157.78    161.24 o 
   1   0   2      310.95      171.28      4.16 o 
   2   0   2     8925.45     8174.20     54.80 o 
   3   0   2    37813.32    38188.56    224.16 o 
   4   0   2     5950.60     5853.78     47.81 o 
   5   0   2      582.73      612.73     18.08 o 
   6   0   2     5600.09     5542.04     60.51 o 
   7   0   2     4123.95     4229.12     62.39 o 
   8   0   2     1174.26     1171.24     45.25 o 
   9   0   2        5.38        0.73     17.16 o 
  10   0   2      387.73      378.66     48.18 o 
  11   0   2      987.30      964.21     80.42 o 
 -11   1   2       64.45       42.44     17.29 o 
 -10   1   2      171.96      121.78     17.78 o 
  -9   1   2      449.80      461.19     22.61 o 
  -8   1   2       90.79       88.96      6.95 o 
  -7   1   2      551.36      590.39     11.09 o 
  -6   1   2      172.81      196.33      5.62 o 
  -5   1   2     3952.28     3740.96     26.11 o 
  -4   1   2      447.71      433.49      6.32 o 
  -3   1   2     1613.15     1351.72      9.02 o 
  -2   1   2     1304.73     1403.67      8.54 o 
  -1   1   2    10818.29    11266.16     46.28 o 
   0   1   2     3078.39     3170.80     22.00 o 
   1   1   2     5964.33     6272.31     32.50 o 
   2   1   2        7.82       19.12      1.61 o 
   3   1   2     9122.05     8979.44     47.61 o 
   4   1   2      971.32      987.17     10.21 o 
   5   1   2      117.48      132.18      5.04 o 
   6   1   2      290.67      330.90      8.45 o 
   7   1   2     1480.71     1452.13     20.96 o 
   8   1   2      790.08      790.15     23.50 o 
   9   1   2        4.29       -9.60      9.60 o 
  10   1   2       67.68       70.81     19.31 o 
  11   1   2      344.95      401.55     40.14 o 
 -11   2   2       60.93       52.43     16.59 o 
 -10   2   2      213.64      205.77     24.10 o 
  -9   2   2      314.87      328.89     18.68 o 
  -8   2   2       16.58       20.52      5.32 o 
  -7   2   2      341.98      376.06      9.80 o 
  -6   2   2      497.24      494.47      8.53 o 
  -5   2   2      399.78      341.60      6.72 o 
  -4   2   2      315.18      283.67      7.04 o 
  -3   2   2      617.50      484.95      5.56 o 
  -2   2   2      528.68      512.33      4.20 o 
  -1   2   2     2491.87     2857.82     14.30 o 
   0   2   2       89.96       91.35      1.73 o 
   1   2   2      460.40      379.81      3.71 o 
   2   2   2      193.16      193.77      5.61 o 
   3   2   2     2621.36     2676.52     21.12 o 
   4   2   2     2269.42     2312.50     17.37 o 
   5   2   2       69.77       87.16      4.48 o 
   6   2   2      242.85      265.03      8.82 o 
   7   2   2      565.05      552.10     15.10 o 
   8   2   2      280.65      279.30     16.82 o 
   9   2   2       25.09       16.55      9.74 o 
  10   2   2       64.41       37.26     14.86 o 
 -11   3   2      276.02      281.56     35.45 o 
 -10   3   2      697.00      627.43     33.46 o 
  -9   3   2     1055.39     1039.00     46.09 o 
  -8   3   2       32.58       26.09      6.15 o 
  -7   3   2     1151.49     1096.98     16.00 o 
  -6   3   2     2219.45     2267.96     19.05 o 
  -5   3   2     3181.46     3227.64     22.73 o 
  -4   3   2      910.62      973.23      9.45 o 
  -3   3   2     1689.37     1925.03     14.25 o 
  -2   3   2     3301.72     3406.23     18.61 o 
  -1   3   2    10473.11     9542.01     49.61 o 
   0   3   2     2311.47     2266.42     14.16 o 
   1   3   2       20.57       -0.86      1.33 o 
   2   3   2     2606.46     2517.90     17.21 o 
   3   3   2     9274.10     9307.18     51.10 o 
   4   3   2     3911.84     3828.96     25.63 o 
   5   3   2        1.59        0.19      2.60 o 
   6   3   2      716.39      729.23     11.62 o 
   7   3   2     3335.46     3405.34     43.34 o 
   8   3   2     1806.23     1881.90     39.03 o 
   9   3   2       76.78       59.56     12.32 o 
  10   3   2      290.01      239.83     30.50 o 
 -11   4   2       27.59        7.76     14.46 o 
 -10   4   2      207.74      206.40     20.89 o 
  -9   4   2      566.56      520.04     23.67 o 
  -8   4   2      194.79      189.97     11.21 o 
  -7   4   2      319.19      315.92     10.59 o 
  -6   4   2      923.43      910.63     12.57 o 
  -5   4   2     2233.82     2210.64     18.10 o 
  -4   4   2     1160.16     1165.07     11.23 o 
  -3   4   2      650.17      556.15      7.31 o 
  -2   4   2     5156.39     4864.85     30.82 o 
  -1   4   2     5537.97     6309.20     36.10 o 
   0   4   2      704.59      800.02      7.00 o 
   1   4   2      184.57      258.38      5.21 o 
   2   4   2     2936.72     2651.61     22.22 o 
   3   4   2     6978.80     6954.50     47.74 o 
   4   4   2     1151.47     1202.40     14.60 o 
   5   4   2      354.85      363.83      7.60 o 
   6   4   2     1053.99     1045.42     17.11 o 
   7   4   2     1210.07     1198.69     18.61 o 
   8   4   2      268.50      289.24     13.21 o 
   9   4   2        4.55        7.45      8.10 o 
  10   4   2       81.19       69.88     12.86 o 
 -10   5   2      216.95      200.94     16.66 o 
  -9   5   2       68.75       54.12      9.34 o 
  -8   5   2       14.86        5.20      5.43 o 
  -7   5   2      157.00      147.35      9.06 o 
  -6   5   2      951.47      948.41     14.04 o 
  -5   5   2       28.09       22.30      3.24 o 
  -4   5   2        5.77       -0.59      2.41 o 
  -3   5   2       53.64       65.77      3.43 o 
  -2   5   2      739.34      618.12     11.13 o 
  -1   5   2       39.65       21.01      2.21 o 
   0   5   2      254.49      259.79      4.77 o 
   1   5   2     1813.33     1697.85     16.04 o 
   2   5   2      798.32      721.56     12.68 o 
   3   5   2      219.82      231.40      7.20 o 
   4   5   2      541.45      591.39     10.10 o 
   5   5   2      149.27      149.67      6.32 o 
   6   5   2      300.23      321.79     13.48 o 
   7   5   2       85.89       72.91      9.59 o 
   8   5   2       89.77       85.36     12.84 o 
   9   5   2       44.76       41.17     17.40 o 
  10   5   2       54.98       76.23     24.75 o 
 -10   6   2      515.81      445.25     43.20 o 
  -9   6   2      812.25      877.66     52.61 o 
  -8   6   2        1.53        8.36      7.11 o 
  -7   6   2      576.55      596.18     23.82 o 
  -6   6   2     1319.52     1299.32     23.44 o 
  -5   6   2     2168.72     2192.32     24.26 o 
  -4   6   2     1004.03     1011.59     12.72 o 
  -3   6   2      865.76      861.93     10.90 o 
  -2   6   2     3763.31     4032.12     29.04 o 
  -1   6   2     5370.04     5304.67     40.04 o 
   0   6   2      625.14      640.71      8.52 o 
   1   6   2       48.98       39.89      2.69 o 
   2   6   2     1301.48     1412.74     20.34 o 
   3   6   2     5003.99     5075.93     48.26 o 
   4   6   2     2577.17     2456.26     25.11 o 
   5   6   2      136.81      140.39      7.93 o 
   6   6   2      651.81      611.01     23.86 o 
   7   6   2     1143.36     1175.90     38.79 o 
   8   6   2      776.11      768.25     63.97 o 
   9   6   2       77.16       59.56     21.36 o 
  -9   7   2      140.19      104.43     22.23 o 
  -8   7   2       13.27       13.58      8.17 o 
  -7   7   2       65.25       54.15      9.66 o 
  -6   7   2      558.72      539.20     18.99 o 
  -5   7   2      448.49      455.39     12.56 o 
  -4   7   2      278.47      270.01      7.95 o 
  -3   7   2      159.16      148.71      5.14 o 
  -2   7   2     1012.69      949.14     12.80 o 
  -1   7   2     1229.74     1369.68     14.98 o 
   0   7   2      140.51      152.13      4.98 o 
   1   7   2        6.56       14.64      2.86 o 
   2   7   2      841.87      796.10     13.59 o 
   3   7   2      533.58      517.96     16.26 o 
   4   7   2      359.35      417.91     18.41 o 
   5   7   2       57.79       57.28      6.57 o 
   6   7   2       54.58       51.79     10.16 o 
   7   7   2      562.47      533.90     32.04 o 
   8   7   2      398.57      411.50     32.88 o 
   9   7   2       86.10       80.82     23.43 o 
  -9   8   2       15.23        8.43     12.79 o 
  -8   8   2        1.21       -6.85     11.59 o 
  -7   8   2       40.35       41.23     11.06 o 
  -6   8   2      121.57      114.84     12.35 o 
  -5   8   2       70.04       76.33      8.94 o 
  -4   8   2       44.18       32.84      4.52 o 
  -3   8   2        3.17       -1.80      2.59 o 
  -2   8   2      785.92      745.79     15.63 o 
  -1   8   2       69.23       79.89      5.54 o 
   0   8   2       35.95       35.10      4.04 o 
   1   8   2        3.98        1.85      2.42 o 
   2   8   2      156.71      117.32      8.68 o 
   3   8   2      116.72      114.09      8.66 o 
   4   8   2       43.85       65.67      9.37 o 
   5   8   2       19.04       20.89      6.21 o 
   6   8   2      101.82       83.06     11.02 o 
   7   8   2        5.33       -0.18      9.78 o 
   8   8   2       40.59       13.39     13.48 o 
  -8   9   2       28.08       20.88     13.51 o 
  -7   9   2      252.03      261.47     30.99 o 
  -6   9   2     1118.50     1197.95     32.20 o 
  -5   9   2      874.34      828.99     20.37 o 
  -4   9   2      140.33      146.24      8.74 o 
  -3   9   2      103.83      103.41      9.59 o 
  -2   9   2     1972.05     1982.68     34.62 o 
  -1   9   2     1452.86     1411.48     33.33 o 
   0   9   2      656.52      727.96     22.67 o 
   1   9   2       12.15        6.57      3.24 o 
   2   9   2     1302.97     1407.32     26.57 o 
   3   9   2     1591.42     1624.35     35.14 o 
   4   9   2      553.79      518.13     30.75 o 
   5   9   2        3.79        8.71      5.86 o 
   6   9   2      444.95      432.70     21.09 o 
   7   9   2      458.97      487.13     48.71 o 
  -7  10   2       65.82       71.89     14.23 o 
  -6  10   2      292.38      293.14     17.78 o 
  -5  10   2      674.30      748.45     29.13 o 
  -4  10   2      219.45      215.80     12.67 o 
  -3  10   2       95.65       94.15     10.99 o 
  -2  10   2      963.03      982.21     29.06 o 
  -1  10   2     1064.43     1099.27     30.95 o 
   0  10   2      214.00      213.45     15.52 o 
   1  10   2       88.24      114.99     11.27 o 
   2  10   2      453.32      388.06     13.36 o 
   3  10   2      916.64      858.24     29.44 o 
   4  10   2      273.42      308.03     20.80 o 
   5  10   2       23.00       17.56     14.37 o 
   6  10   2      200.39      179.27     15.31 o 
   7  10   2      224.59      172.59     29.07 o 
  -6  11   2       33.27       24.91      9.73 o 
  -5  11   2       49.68       51.00      9.16 o 
  -4  11   2        5.48       -0.93      5.71 o 
  -3  11   2       25.98       45.92     10.28 o 
  -2  11   2       39.98       35.77      9.91 o 
  -1  11   2      104.39      134.31     14.22 o 
   0  11   2       18.96       18.53      9.20 o 
   1  11   2       10.31        6.59      8.20 o 
   2  11   2       32.54       20.32      8.25 o 
   3  11   2      118.29      110.79     12.30 o 
   4  11   2       21.14        3.01     21.97 o 
   5  11   2       31.31       11.79     15.96 o 
  -4  12   2      224.56      252.14     18.66 o 
  -3  12   2       43.39       21.14     10.85 o 
  -2  12   2     1235.46     1271.40     41.22 o 
  -1  12   2      695.38      664.49     36.59 o 
   0  12   2       88.54       86.08     13.61 o 
   1  12   2       26.10       14.10     10.55 o 
   2  12   2      576.41      663.26     26.59 o 
   3  12   2      526.61      493.23     68.61 o 
 -11   1   3      388.53      403.62     31.24 o 
 -10   1   3      201.16      163.20     20.12 o 
  -9   1   3      273.96      246.70     15.58 o 
  -8   1   3      152.78      159.06      8.53 o 
  -7   1   3     1289.90     1307.63     15.60 o 
  -6   1   3     1367.48     1395.34     12.76 o 
  -5   1   3     1030.50     1050.77      9.67 o 
  -4   1   3       32.27       37.11      2.13 o 
  -3   1   3      699.64      716.98      6.43 o 
  -2   1   3     7979.27     7420.68     32.62 o 
  -1   1   3    27137.15    26222.81    101.82 o 
   0   1   3      956.67     1049.61      6.46 o 
   1   1   3    11245.83    11066.67     54.11 o 
   2   1   3     5625.15     5246.50     28.47 o 
   3   1   3     2652.10     2622.27     18.48 o 
   4   1   3      129.45      109.19      3.93 o 
   5   1   3      638.32      697.86     10.26 o 
   6   1   3     2131.56     2191.53     22.79 o 
   7   1   3     1525.44     1577.51     25.55 o 
   8   1   3       48.86       40.32      9.15 o 
   9   1   3        0.87        3.85     10.74 o 
  10   1   3      285.44      311.42     54.32 o 
 -11   2   3      461.63      490.81     34.86 o 
 -10   2   3      167.36      140.86     17.62 o 
  -9   2   3       94.42       77.32     11.20 o 
  -8   2   3      145.79      132.72      8.50 o 
  -7   2   3     1101.82     1147.93     14.62 o 
  -6   2   3      940.11      939.84     10.53 o 
  -5   2   3      233.73      237.42      5.63 o 
  -4   2   3      465.58      463.52      6.26 o 
  -3   2   3      798.14      705.77      6.77 o 
  -2   2   3        9.07       56.42      1.98 o 
  -1   2   3     3266.98     2989.05     14.63 o 
   0   2   3      290.44      228.85      3.43 o 
   1   2   3       62.17      149.55      2.67 o 
   2   2   3       95.97       49.00      2.17 o 
   3   2   3     5639.09     5417.09     35.29 o 
   4   2   3      867.14      859.56      9.65 o 
   5   2   3      244.43      229.35      6.16 o 
   6   2   3      798.82      872.02     15.27 o 
   7   2   3     2466.02     2699.30     45.33 o 
   8   2   3      202.12      185.44     12.29 o 
   9   2   3        0.19       -5.64      9.24 o 
  10   2   3      268.47      270.01     26.05 o 
 -11   3   3        4.84       14.67     17.70 o 
 -10   3   3       20.15       14.18     11.37 o 
  -9   3   3       16.89       12.70      8.39 o 
  -8   3   3      117.58      106.90      8.41 o 
  -7   3   3        8.23        4.05      3.04 o 
  -6   3   3      236.80      226.75      5.81 o 
  -5   3   3       24.96       16.13      2.16 o 
  -4   3   3       36.50       37.38      2.37 o 
  -3   3   3       27.24       49.06      2.97 o 
  -2   3   3     2732.58     2808.17     17.02 o 
  -1   3   3       97.49       87.27      2.42 o 
   0   3   3      563.34      728.24      7.96 o 
   1   3   3      805.73      859.59      7.17 o 
   2   3   3      630.88      681.27      6.96 o 
   3   3   3      117.49      125.55      3.96 o 
   4   3   3       17.44       11.93      2.40 o 
   5   3   3      166.76      161.96      5.23 o 
   6   3   3       81.89       88.83      5.48 o 
   7   3   3       65.04       60.84      5.74 o 
   8   3   3        1.39        2.75      7.53 o 
   9   3   3       49.25       69.14     12.40 o 
  10   3   3        9.91       18.69     12.44 o 
 -11   4   3      279.95      246.20     28.42 o 
 -10   4   3      385.00      389.96     27.05 o 
  -9   4   3      151.10      130.00     13.78 o 
  -8   4   3       35.70       28.03      6.62 o 
  -7   4   3     1212.71     1218.73     19.71 o 
  -6   4   3     2088.65     2095.33     18.72 o 
  -5   4   3     1893.21     1930.78     15.63 o 
  -4   4   3       63.81       46.54      2.72 o 
  -3   4   3     2021.93     2040.22     15.29 o 
  -2   4   3     9546.38     9723.50     53.62 o 
  -1   4   3     5525.17     5593.94     33.95 o 
   0   4   3      190.10      142.37      3.21 o 
   1   4   3     5081.27     5221.86     33.20 o 
   2   4   3     6353.56     6225.47     38.97 o 
   3   4   3     4061.21     3868.84     31.25 o 
   4   4   3      154.85      128.85      4.79 o 
   5   4   3      857.44      854.88     11.67 o 
   6   4   3     2711.91     2673.50     34.40 o 
   7   4   3      677.18      676.42     18.25 o 
   8   4   3      166.97      191.14     13.13 o 
   9   4   3       39.94       22.37      9.03 o 
  10   4   3      344.43      333.78     23.23 o 
 -10   5   3      457.22      513.22     23.60 o 
  -9   5   3      266.12      229.44     19.31 o 
  -8   5   3       18.66       17.19      5.93 o 
  -7   5   3     1745.65     1707.10     23.20 o 
  -6   5   3     2149.63     2207.26     31.92 o 
  -5   5   3     1127.70     1141.13     13.01 o 
  -4   5   3       44.28       53.29      3.40 o 
  -3   5   3     1322.61     1332.06     13.52 o 
  -2   5   3     7853.71     7830.01     48.62 o 
  -1   5   3     6903.67     6944.50     43.70 o 
   0   5   3       69.12       57.28      2.64 o 
   1   5   3     6459.86     6426.68     46.95 o 
   2   5   3     3758.86     3761.51     29.89 o 
   3   5   3     3232.43     3329.06     28.17 o 
   4   5   3       35.67       34.39      3.81 o 
   5   5   3      669.13      704.11     16.06 o 
   6   5   3     2381.06     2433.32     35.84 o 
   7   5   3     1391.91     1457.17     32.66 o 
   8   5   3       66.10       58.44     11.88 o 
   9   5   3       94.18      100.86     22.19 o 
  10   5   3      286.30      216.47     41.55 o 
 -10   6   3        3.34       -5.98     16.99 o 
  -9   6   3       22.77       17.64     15.28 o 
  -8   6   3        2.81       -1.71      8.02 o 
  -7   6   3       60.25       55.27     10.72 o 
  -6   6   3        4.15        1.23      4.33 o 
  -5   6   3       24.19       20.07      3.75 o 
  -4   6   3      283.41      263.67      7.44 o 
  -3   6   3        4.08       26.41      4.19 o 
  -2   6   3      431.93      401.73      8.11 o 
  -1   6   3      128.19      120.88      4.75 o 
   0   6   3       20.45       44.45      3.36 o 
   1   6   3      231.60      205.46      4.46 o 
   2   6   3      561.79      539.44     10.23 o 
   3   6   3      248.30      251.92      5.80 o 
   4   6   3       21.48       14.63      3.79 o 
   5   6   3       34.26       40.98      5.72 o 
   6   6   3        8.67       11.57      8.31 o 
   7   6   3      147.36      169.38     22.96 o 
   8   6   3        6.94        1.21      9.44 o 
   9   6   3        5.34       31.75     22.00 o 
  -9   7   3      109.31       79.50     22.31 o 
  -8   7   3        4.43        4.86     11.52 o 
  -7   7   3      881.70      924.77     31.57 o 
  -6   7   3     1924.45     1941.46     42.24 o 
  -5   7   3      270.53      298.42     10.58 o 
  -4   7   3        1.55       -0.51      2.88 o 
  -3   7   3     1123.83     1142.13     12.90 o 
  -2   7   3     4300.20     4354.37     36.36 o 
  -1   7   3     2179.19     2200.93     23.71 o 
   0   7   3        4.16        1.60      2.41 o 
   1   7   3     2010.58     2056.35     19.13 o 
   2   7   3     2828.15     2754.11     30.47 o 
   3   7   3     1133.58     1109.09     19.21 o 
   4   7   3      344.40      347.46     12.02 o 
   5   7   3      511.87      481.54     17.30 o 
   6   7   3     1446.83     1419.48     55.31 o 
   7   7   3      534.05      527.59     35.69 o 
   8   7   3       40.38       49.88     11.64 o 
   9   7   3       57.68       25.66     20.03 o 
  -9   8   3      160.23      145.24     18.97 o 
  -8   8   3       50.79       70.27     15.59 o 
  -7   8   3      841.45      876.82     33.53 o 
  -6   8   3     1547.98     1567.82     36.11 o 
  -5   8   3      661.45      663.02     17.99 o 
  -4   8   3       91.45       95.23      6.46 o 
  -3   8   3     1499.25     1569.01     22.32 o 
  -2   8   3     2646.83     2660.39     30.21 o 
  -1   8   3     1294.05     1345.41     18.53 o 
   0   8   3       14.91        7.52      3.50 o 
   1   8   3      898.43      904.58     18.06 o 
   2   8   3     2418.74     2565.59     29.65 o 
   3   8   3     1719.45     1724.71     30.99 o 
   4   8   3      267.69      282.91     16.29 o 
   5   8   3      371.34      369.38     19.37 o 
   6   8   3     1454.03     1508.24     43.96 o 
   7   8   3      730.38      639.16     79.18 o 
   8   8   3      135.17      153.90     20.52 o 
  -8   9   3        2.34       14.27     13.39 o 
  -7   9   3       70.29       52.08     12.73 o 
  -6   9   3      144.49      166.10     13.51 o 
  -5   9   3      101.58      103.10      8.99 o 
  -4   9   3        0.23       -4.82      4.82 o 
  -3   9   3      112.37       85.17      7.39 o 
  -2   9   3      369.99      374.94     13.58 o 
  -1   9   3      209.45      225.17     16.06 o 
   0   9   3        2.87        2.81      5.95 o 
   1   9   3      280.28      298.82      9.70 o 
   2   9   3      231.98      215.16      8.92 o 
   3   9   3      169.24      178.61     16.34 o 
   4   9   3       15.11       32.18      9.94 o 
   5   9   3       91.10       94.51     14.18 o 
   6   9   3       90.90       71.00     12.27 o 
   7   9   3       82.97       84.69     15.00 o 
  -7  10   3      217.67      237.48     21.52 o 
  -6  10   3      447.99      438.23     21.81 o 
  -5  10   3       33.61       43.36      8.40 o 
  -4  10   3        0.70       -2.26      5.90 o 
  -3  10   3      294.47      278.23     12.35 o 
  -2  10   3      797.85      853.99     43.25 o 
  -1  10   3      384.35      405.78     21.44 o 
   0  10   3        6.29       -4.52      6.46 o 
   1  10   3      258.01      271.46     14.61 o 
   2  10   3      730.50      715.98     17.24 o 
   3  10   3      313.01      308.88     20.80 o 
   4  10   3       82.53       68.69     13.10 o 
   5  10   3       85.49      102.97     12.89 o 
   6  10   3      246.65      237.26     17.64 o 
  -6  11   3      753.65      727.53     27.27 o 
  -5  11   3      146.47      111.07     11.97 o 
  -4  11   3       21.57       15.14      6.65 o 
  -3  11   3      533.80      522.14     29.93 o 
  -2  11   3     1087.42     1093.10     33.55 o 
  -1  11   3      649.48      668.19     35.48 o 
   0  11   3        0.05        3.05      8.43 o 
   1  11   3      486.54      522.49     22.72 o 
   2  11   3      878.08      869.00     25.24 o 
   3  11   3      478.89      425.81     22.40 o 
   4  11   3      171.52      178.72     24.60 o 
   5  11   3      150.56      167.25     27.77 o 
  -4  12   3        0.06       -4.08      9.93 o 
  -3  12   3       62.48       42.56     18.50 o 
  -2  12   3       76.29       68.05     15.05 o 
  -1  12   3       30.21       37.28     11.43 o 
   0  12   3        0.91       14.46     10.43 o 
   1  12   3       10.03       -5.94      9.47 o 
   2  12   3      106.00       74.46     12.09 o 
   3  12   3       58.97       13.86     32.63 o 
 -11   0   4      557.80      559.81     46.44 o 
 -10   0   4      439.55      340.22     34.94 o 
  -9   0   4       30.33       12.23     10.41 o 
  -8   0   4      887.78      985.88     22.78 o 
  -7   0   4     2977.01     3077.79     36.63 o 
  -6   0   4     5723.67     5459.52     47.51 o 
  -5   0   4     2277.07     2271.78     24.83 o 
  -4   0   4    16310.59    15579.79     97.59 o 
  -3   0   4     9337.09     9049.69     55.49 o 
  -2   0   4     5366.64     5658.00     38.84 o 
  -1   0   4     3048.47     2647.13     22.34 o 
   0   0   4    12226.98    10969.15     68.98 o 
   1   0   4    11676.99    11525.37     72.93 o 
   2   0   4     5371.21     5228.25     41.00 o 
   3   0   4     1801.62     1715.70     21.02 o 
   4   0   4     3978.50     3948.38     39.51 o 
   5   0   4      792.21      885.08     19.04 o 
   6   0   4     3323.32     3252.36     42.72 o 
   7   0   4     1919.33     1935.67     50.73 o 
   8   0   4      240.30      263.94     37.69 o 
   9   0   4      840.73      711.52     61.30 o 
  10   0   4      638.13      543.11     63.92 o 
 -11   1   4      209.73      191.29     26.91 o 
 -10   1   4      128.47       89.67     13.96 o 
  -9   1   4        2.91        5.23      6.93 o 
  -8   1   4      287.01      245.94      9.55 o 
  -7   1   4     1054.67     1049.98     14.10 o 
  -6   1   4      323.11      374.00      7.43 o 
  -5   1   4      140.79      182.76      4.66 o 
  -4   1   4      768.49      892.77      8.35 o 
  -3   1   4     1112.07     1022.96      8.20 o 
  -2   1   4     2563.71     2311.12     12.60 o 
  -1   1   4       16.03       41.82      1.58 o 
   0   1   4       15.88        0.01      0.99 o 
   1   1   4     3733.58     3458.43     21.15 o 
   2   1   4     1014.79      932.11      8.61 o 
   3   1   4      405.84      361.92      6.51 o 
   4   1   4      342.73      379.96      7.67 o 
   5   1   4      256.89      233.44      7.65 o 
   6   1   4     1193.94     1238.14     17.28 o 
   7   1   4      106.16      108.69      8.71 o 
   8   1   4       11.96       -1.03      7.56 o 
   9   1   4      109.71      104.98     17.14 o 
  10   1   4      184.72      232.86     28.76 o 
 -11   2   4      145.87      136.96     28.65 o 
 -10   2   4       38.59       25.36     12.01 o 
  -9   2   4        0.75       -6.49      6.49 o 
  -8   2   4      100.80       92.84      7.97 o 
  -7   2   4      583.91      589.94     10.86 o 
  -6   2   4      977.34     1072.86     11.64 o 
  -5   2   4        5.16        1.32      1.93 o 
  -4   2   4      627.43      725.62      7.54 o 
  -3   2   4     3197.65     3358.94     18.92 o 
  -2   2   4      356.50      267.15      3.76 o 
  -1   2   4       19.76       24.34      1.48 o 
   0   2   4      147.73      145.21      2.89 o 
   1   2   4     1947.49     1923.49     13.52 o 
   2   2   4     1785.84     1679.24     14.41 o 
   3   2   4       44.41       55.30      3.07 o 
   4   2   4       43.76       53.70      3.14 o 
   5   2   4      259.37      226.83      6.38 o 
   6   2   4      541.16      578.87     14.01 o 
   7   2   4      404.36      441.53     16.11 o 
   8   2   4        4.23       -0.56      8.21 o 
   9   2   4      118.61      104.93     15.94 o 
  10   2   4      186.36      213.91     24.49 o 
 -11   3   4      611.31      626.69     41.37 o 
 -10   3   4      266.50      271.64     23.24 o 
  -9   3   4       13.75        0.08     10.23 o 
  -8   3   4     1154.20     1277.57     23.08 o 
  -7   3   4     1824.59     1830.10     20.64 o 
  -6   3   4     1443.97     1408.35     13.79 o 
  -5   3   4       58.58       56.83      3.01 o 
  -4   3   4     2436.74     2255.73     15.74 o 
  -3   3   4     3812.86     3549.19     20.49 o 
  -2   3   4     2310.95     2369.85     14.77 o 
  -1   3   4     1322.06     1424.08     11.17 o 
   0   3   4     1504.82     1562.57     10.78 o 
   1   3   4     3212.46     2928.77     19.10 o 
   2   3   4     3802.85     3647.16     23.66 o 
   3   3   4     1422.36     1459.37     14.14 o 
   4   3   4       82.41      103.06      5.17 o 
   5   3   4     1165.65     1227.79     12.78 o 
   6   3   4     2599.76     2505.59     25.24 o 
   7   3   4     1287.92     1278.80     21.89 o 
   8   3   4       13.88        9.26      7.32 o 
   9   3   4      318.32      307.01     18.84 o 
  10   3   4      665.42      643.66     35.60 o 
 -11   4   4      157.71      147.45     23.62 o 
 -10   4   4       69.88       72.10     14.94 o 
  -9   4   4        6.00       -3.10      8.05 o 
  -8   4   4      321.98      334.60     14.63 o 
  -7   4   4      470.32      474.16     11.90 o 
  -6   4   4      996.92     1060.51     12.80 o 
  -5   4   4      508.21      506.26      8.12 o 
  -4   4   4     2246.44     2272.19     16.96 o 
  -3   4   4     1323.96     1356.07     11.86 o 
  -2   4   4      942.82      818.95      8.59 o 
  -1   4   4     1514.59     1399.10     10.90 o 
   0   4   4     1989.74     1736.38     13.51 o 
   1   4   4     1238.64     1287.60     12.22 o 
   2   4   4     1913.44     1862.18     16.81 o 
   3   4   4      560.00      510.04     10.51 o 
   4   4   4      871.31      819.87     13.54 o 
   5   4   4      361.83      369.86      7.76 o 
   6   4   4      814.21      865.28     15.87 o 
   7   4   4      457.14      484.69     16.72 o 
   8   4   4      170.40      171.97     21.14 o 
   9   4   4      194.60      202.92     23.57 o 
  10   4   4      162.91      193.84     18.31 o 
 -10   5   4       37.27       55.97     17.54 o 
  -9   5   4        1.49       -1.23      7.88 o 
  -8   5   4       68.68       80.50      8.87 o 
  -7   5   4      192.60      199.81      9.23 o 
  -6   5   4      560.28      561.12     11.69 o 
  -5   5   4        2.24       -0.73      2.57 o 
  -4   5   4      587.77      610.77      8.63 o 
  -3   5   4     1437.82     1437.83     13.13 o 
  -2   5   4      321.08      289.69      6.42 o 
  -1   5   4        7.01        1.73      1.83 o 
   0   5   4      539.42      441.65      6.25 o 
   1   5   4      530.95      558.34      8.14 o 
   2   5   4      354.14      332.75      6.76 o 
   3   5   4      164.83      139.78      5.17 o 
   4   5   4       49.61       58.22      5.34 o 
   5   5   4      199.45      172.82      9.49 o 
   6   5   4      340.59      334.39     33.34 o 
   7   5   4      395.02      415.87     21.42 o 
   8   5   4        8.45       -9.56      9.56 o 
   9   5   4      100.30       90.09     21.30 o 
 -10   6   4      109.42      112.50     25.97 o 
  -9   6   4       26.53       40.67     16.33 o 
  -8   6   4      303.56      297.32     17.94 o 
  -7   6   4     1390.00     1431.25     30.18 o 
  -6   6   4     1630.31     1654.24     29.13 o 
  -5   6   4        0.05        2.47      3.14 o 
  -4   6   4      895.34      875.77     12.27 o 
  -3   6   4     4281.27     4367.47     34.19 o 
  -2   6   4     1887.47     1991.57     16.95 o 
  -1   6   4      382.50      404.33      6.49 o 
   0   6   4       88.02      116.38      4.57 o 
   1   6   4     5201.25     5113.16     38.35 o 
   2   6   4     4674.15     4621.33     35.89 o 
   3   6   4       85.93      102.09      4.71 o 
   4   6   4       14.43       12.78      4.26 o 
   5   6   4     1214.62     1260.22     38.14 o 
   6   6   4     1813.39     1694.53     54.62 o 
   7   6   4      709.79      719.87     33.05 o 
   8   6   4        0.39       -3.07     10.34 o 
   9   6   4      420.50      434.63     42.50 o 
  -9   7   4       19.30       37.27     18.82 o 
  -8   7   4      413.66      431.30     21.20 o 
  -7   7   4      145.88      119.23     13.84 o 
  -6   7   4       72.56       62.52      8.87 o 
  -5   7   4        0.20       -3.18      4.16 o 
  -4   7   4      189.31      185.89      8.38 o 
  -3   7   4      111.20      116.50      4.94 o 
  -2   7   4      197.15      199.89      6.91 o 
  -1   7   4      804.06      792.95     13.14 o 
   0   7   4      150.61      145.25      5.81 o 
   1   7   4      198.49      239.53      5.83 o 
   2   7   4      851.75      875.64     12.85 o 
   3   7   4      665.75      614.35     11.11 o 
   4   7   4       39.94       45.82      6.03 o 
   5   7   4      347.60      314.29     16.39 o 
   6   7   4      398.34      417.90     27.96 o 
   7   7   4      315.69      319.34     28.86 o 
   8   7   4       11.14        7.83     10.36 o 
  -9   8   4        4.63        5.99     17.13 o 
  -8   8   4        9.06       24.81      9.36 o 
  -7   8   4      166.13      170.64     17.59 o 
  -6   8   4      154.90      161.15     12.98 o 
  -5   8   4        1.52       -5.13      5.13 o 
  -4   8   4      162.03      172.41      9.15 o 
  -3   8   4      274.33      272.02     10.39 o 
  -2   8   4      338.18      331.93     12.32 o 
  -1   8   4       31.41       39.49      5.11 o 
   0   8   4        8.61        6.31      3.49 o 
   1   8   4      891.98      900.07     15.44 o 
   2   8   4      368.27      387.25     11.28 o 
   3   8   4       21.84       13.60      3.62 o 
   4   8   4       37.24       24.83      5.59 o 
   5   8   4      112.76       87.29     10.01 o 
   6   8   4      129.41      123.74     14.58 o 
   7   8   4       37.05       37.87     13.70 o 
   8   8   4        4.87        6.55     10.61 o 
  -8   9   4      215.43      226.28     31.33 o 
  -7   9   4      683.33      738.12     31.23 o 
  -6   9   4      580.51      568.15     23.99 o 
  -5   9   4       34.26       20.79      6.60 o 
  -4   9   4      489.58      477.61     18.03 o 
  -3   9   4     1673.39     1729.55     31.20 o 
  -2   9   4     1539.16     1663.87     39.31 o 
  -1   9   4      146.13      145.22     11.69 o 
   0   9   4      211.09      258.12     14.37 o 
   1   9   4     1999.18     1903.87     27.16 o 
   2   9   4     1604.63     1479.27     21.56 o 
   3   9   4      424.38      436.25     13.03 o 
   4   9   4       26.93       31.86      7.72 o 
   5   9   4      859.66      888.12     24.87 o 
   6   9   4     1164.02     1126.63     68.20 o 
   7   9   4      282.85      345.12     32.92 o 
  -7  10   4      320.17      269.56     22.15 o 
  -6  10   4      256.78      241.65     17.42 o 
  -5  10   4        6.30        6.49      7.51 o 
  -4  10   4      156.64      123.28     12.18 o 
  -3  10   4      685.77      704.71     17.83 o 
  -2  10   4      587.30      581.81     31.74 o 
  -1  10   4       71.47       70.11     11.66 o 
   0  10   4       38.29       22.77      8.45 o 
   1  10   4     1115.22     1211.98     29.19 o 
   2  10   4      866.84      928.26     31.93 o 
   3  10   4       58.20       42.51     10.67 o 
   4  10   4       62.48       33.57     14.87 o 
   5  10   4      395.89      379.36     17.26 o 
   6  10   4      396.62      392.31     35.75 o 
  -6  11   4       66.06       50.06     11.84 o 
  -5  11   4        4.28       -1.97      8.11 o 
  -4  11   4        8.64        1.19      5.97 o 
  -3  11   4      205.13      239.42     21.02 o 
  -2  11   4      102.92       99.63     13.57 o 
  -1  11   4        0.32        5.01      8.71 o 
   0  11   4        5.37       -5.93      7.98 o 
   1  11   4      163.54      225.29     48.28 o 
   2  11   4      104.06      115.85      8.46 o 
   3  11   4        0.44        2.67      9.56 o 
   4  11   4        0.22       -9.40     12.92 o 
   5  11   4       47.01       56.10     20.22 o 
  -4  12   4      240.80      246.64     22.00 o 
  -3  12   4      486.32      476.56     29.56 o 
  -2  12   4      507.37      594.58     33.82 o 
  -1  12   4      216.59      232.74     22.20 o 
   0  12   4      100.07      109.45     23.27 o 
   1  12   4      986.67      992.02     36.02 o 
   2  12   4      860.72      793.34     29.40 o 
   3  12   4       93.87      105.94     16.06 o 
 -11   1   5      420.80      382.07     31.39 o 
 -10   1   5       36.44       32.34     11.50 o 
  -9   1   5      555.54      569.67     23.02 o 
  -8   1   5     2419.04     2499.52     28.43 o 
  -7   1   5     1003.69     1042.91     13.40 o 
  -6   1   5      231.12      241.06      6.26 o 
  -5   1   5      538.34      496.63      7.34 o 
  -4   1   5     5118.99     4909.73     27.37 o 
  -3   1   5     4698.04     4635.87     24.23 o 
  -2   1   5      868.78      934.25      7.39 o 
  -1   1   5      135.81      125.96      2.69 o 
   0   1   5     1992.27     1955.33     11.78 o 
   1   1   5     2742.88     2659.95     16.44 o 
   2   1   5     9457.03     9697.81     51.36 o 
   3   1   5      177.10      158.75      5.10 o 
   4   1   5     3963.68     4092.70     30.59 o 
   5   1   5     2654.66     2732.04     23.30 o 
   6   1   5     1191.02     1235.10     18.42 o 
   7   1   5       63.57       60.74      7.49 o 
   8   1   5      466.57      462.89     24.54 o 
   9   1   5      607.14      585.89     39.28 o 
  10   1   5      479.59      513.44     42.94 o 
 -11   2   5      175.41      154.82     26.98 o 
 -10   2   5        8.02       -8.41      8.41 o 
  -9   2   5      471.46      485.35     22.78 o 
  -8   2   5     2168.00     2218.43     29.88 o 
  -7   2   5      342.41      382.93      9.58 o 
  -6   2   5      297.98      302.03      6.99 o 
  -5   2   5      335.90      361.71      7.49 o 
  -4   2   5     3473.42     3447.25     20.47 o 
  -3   2   5     2065.46     1876.47     12.00 o 
  -2   2   5     1290.05     1168.93      8.61 o 
  -1   2   5      127.67      154.50      3.18 o 
   0   2   5     2228.41     2128.18     13.43 o 
   1   2   5     1294.11     1096.44     10.13 o 
   2   2   5     5474.97     5464.73     34.70 o 
   3   2   5      123.82      125.09      4.21 o 
   4   2   5      411.05      465.84      7.88 o 
   5   2   5     1275.01     1317.06     14.58 o 
   6   2   5     2324.39     2331.21     28.06 o 
   7   2   5      378.59      379.23     15.56 o 
   8   2   5      270.43      242.85     18.47 o 
   9   2   5      736.92      702.13     33.28 o 
  10   2   5      676.06      732.58     35.56 o 
 -11   3   5        1.10        8.10     13.39 o 
 -10   3   5       11.51        3.78     11.00 o 
  -9   3   5        0.57       -5.37      7.08 o 
  -8   3   5       29.83       25.65      6.49 o 
  -7   3   5        5.34       -0.79      2.94 o 
  -6   3   5        5.29        3.83      2.39 o 
  -5   3   5       17.87       10.78      2.38 o 
  -4   3   5       16.30       22.07      2.23 o 
  -3   3   5       52.58       54.15      2.70 o 
  -2   3   5        0.43        0.80      1.41 o 
  -1   3   5      244.18      253.67      4.64 o 
   0   3   5       72.58       57.32      2.40 o 
   1   3   5      811.78      820.97      7.64 o 
   2   3   5      184.73      198.75      6.46 o 
   3   3   5        3.47       -0.10      1.76 o 
   4   3   5        0.09        0.35      1.69 o 
   5   3   5       94.58       90.02      4.09 o 
   6   3   5        2.11        7.55      3.07 o 
   7   3   5       25.30       17.56      4.83 o 
   8   3   5       11.69        5.04      7.70 o 
   9   3   5       39.14       45.89     11.36 o 
  10   3   5       15.49       -2.96     12.25 o 
 -11   4   5      316.61      316.63     33.34 o 
 -10   4   5       45.01       26.40     12.70 o 
  -9   4   5      350.47      322.24     22.00 o 
  -8   4   5     1154.67     1159.91     21.26 o 
  -7   4   5     1686.18     1693.14     22.01 o 
  -6   4   5       47.50       51.74      3.86 o 
  -5   4   5      329.20      339.23      6.93 o 
  -4   4   5     2913.54     2954.20     21.52 o 
  -3   4   5     4062.31     4105.92     26.18 o 
  -2   4   5     1373.16     1362.93     12.99 o 
  -1   4   5      306.86      292.81      5.09 o 
   0   4   5     1917.78     1733.08     14.38 o 
   1   4   5     6973.59     6988.28     45.68 o 
   2   4   5     2384.01     2448.91     19.29 o 
   3   4   5       19.85       19.49      2.71 o 
   4   4   5     2335.34     2409.17     21.46 o 
   5   4   5     2220.10     2292.25     21.85 o 
   6   4   5     1314.34     1358.54     20.60 o 
   7   4   5       48.55       37.45      6.50 o 
   8   4   5      436.57      441.36     22.15 o 
   9   4   5      834.01      769.09     33.72 o 
 -10   5   5      116.99       88.23     14.93 o 
  -9   5   5      356.92      329.04     19.89 o 
  -8   5   5     1722.27     1796.54     33.59 o 
  -7   5   5     1371.07     1355.53     20.69 o 
  -6   5   5      513.70      507.65     12.00 o 
  -5   5   5      175.14      162.12      5.30 o 
  -4   5   5     6161.43     6135.02     40.26 o 
  -3   5   5     5238.88     5389.86     34.57 o 
  -2   5   5     1797.26     1939.30     16.38 o 
  -1   5   5      986.30     1024.46     10.45 o 
   0   5   5     4029.58     4326.55     32.10 o 
   1   5   5     5559.88     5566.70     39.52 o 
   2   5   5     3119.04     3065.88     25.96 o 
   3   5   5       18.96       34.94      3.50 o 
   4   5   5     4028.09     4017.36     39.41 o 
   5   5   5     2235.28     2199.80     45.33 o 
   6   5   5      723.82      757.07     20.78 o 
   7   5   5        2.57       -7.07      8.77 o 
   8   5   5      306.57      256.67     42.56 o 
   9   5   5      637.80      701.84     53.13 o 
 -10   6   5        0.17       -7.27     17.38 o 
  -9   6   5        5.00        1.93     10.71 o 
  -8   6   5       19.21       14.72      7.89 o 
  -7   6   5       12.03       -0.09      5.71 o 
  -6   6   5       54.63       51.96      7.41 o 
  -5   6   5       13.88        6.19      3.50 o 
  -4   6   5      238.13      241.91      6.81 o 
  -3   6   5       53.11       39.96      3.33 o 
  -2   6   5      212.58      206.48      4.74 o 
  -1   6   5       55.09       63.66      3.77 o 
   0   6   5      264.15      256.17      6.90 o 
   1   6   5        1.79        0.74      2.29 o 
   2   6   5        2.51        0.89      2.35 o 
   3   6   5       13.82        2.20      2.79 o 
   4   6   5        9.12       10.47      4.85 o 
   5   6   5       57.81       40.22      8.75 o 
   6   6   5       59.58       71.62     12.61 o 
   7   6   5        3.33       -0.11      7.92 o 
   8   6   5        2.55        2.68     14.40 o 
   9   6   5        2.17       -8.33     18.38 o 
  -9   7   5      138.65      141.92     25.66 o 
  -8   7   5      473.50      520.26     23.94 o 
  -7   7   5      518.65      497.65     18.97 o 
  -6   7   5      190.52      178.24     12.59 o 
  -5   7   5       59.36       59.48      6.98 o 
  -4   7   5     1390.43     1429.80     19.19 o 
  -3   7   5     3282.93     3186.44     27.47 o 
  -2   7   5      284.77      299.98      7.58 o 
  -1   7   5      359.15      342.60      6.64 o 
   0   7   5     1096.64     1047.33     13.72 o 
   1   7   5     2633.70     2589.83     23.50 o 
   2   7   5     1076.86     1102.75     16.61 o 
   3   7   5       14.96       18.33      4.14 o 
   4   7   5      877.84      868.97     31.73 o 
   5   7   5     1518.26     1584.76     47.21 o 
   6   7   5      295.73      324.39     22.64 o 
   7   7   5       27.25       28.94      8.36 o 
   8   7   5       76.21       54.24     14.84 o 
  -9   8   5      121.90       73.41     21.91 o 
  -8   8   5      615.55      608.55     26.42 o 
  -7   8   5      950.00     1004.86     66.30 o 
  -6   8   5      167.82      165.87     22.42 o 
  -5   8   5      157.11      161.62     10.82 o 
  -4   8   5     1531.40     1613.27     23.91 o 
  -3   8   5     2713.67     2799.68     36.48 o 
  -2   8   5      716.75      741.25     15.22 o 
  -1   8   5      147.71      164.95      9.19 o 
   0   8   5     2016.99     2087.00     26.26 o 
   1   8   5     3022.85     3012.42     35.20 o 
   2   8   5      868.52      851.83     17.74 o 
   3   8   5       23.09       17.14      4.41 o 
   4   8   5     1004.63     1046.50     24.09 o 
   5   8   5     1203.73     1146.17     31.97 o 
   6   8   5      613.66      654.02     47.69 o 
   7   8   5       48.60       38.21     14.12 o 
   8   8   5      248.81      204.17     30.16 o 
  -8   9   5      105.54      138.82     24.95 o 
  -7   9   5      114.08      117.70     15.98 o 
  -6   9   5       77.16       91.56     11.87 o 
  -5   9   5       16.70        4.85      7.26 o 
  -4   9   5      419.19      462.83     17.44 o 
  -3   9   5      254.10      251.43     13.16 o 
  -2   9   5      125.77      113.73     12.80 o 
  -1   9   5       66.01       46.22      9.53 o 
   0   9   5      449.75      441.79     12.88 o 
   1   9   5      370.74      375.08     13.57 o 
   2   9   5       47.11       39.72      6.51 o 
   3   9   5       65.08       63.83      7.47 o 
   4   9   5      291.35      282.88     14.55 o 
   5   9   5      130.82      132.78     19.66 o 
   6   9   5        8.07        9.66     10.53 o 
   7   9   5       40.69       38.38     14.41 o 
  -7  10   5      131.09      177.26     42.68 o 
  -6  10   5       26.58        7.38      9.27 o 
  -5  10   5       50.97       56.45     10.03 o 
  -4  10   5      248.12      277.11     14.75 o 
  -3  10   5      440.09      435.49     16.46 o 
  -2  10   5       95.19       91.06     12.65 o 
  -1  10   5        0.47        5.87      7.88 o 
   0  10   5      215.45      219.33     18.98 o 
   1  10   5      650.68      667.34     17.46 o 
   2  10   5      383.09      383.62     15.57 o 
   3  10   5        2.87       -5.59      5.59 o 
   4  10   5      132.23      126.92     11.36 o 
   5  10   5      457.76      513.47     24.63 o 
   6  10   5      160.14      177.68     66.92 o 
  -5  11   5       25.15       13.41      9.12 o 
  -4  11   5      570.35      541.63     17.31 o 
  -3  11   5     1378.44     1433.05     46.36 o 
  -2  11   5      188.73      180.88     21.37 o 
  -1  11   5      120.19      141.43     15.56 o 
   0  11   5      639.66      654.19     28.05 o 
   1  11   5      955.75      955.32     28.79 o 
   2  11   5      409.91      422.97     17.95 o 
   3  11   5       11.35        5.67      6.56 o 
   4  11   5      379.99      392.11     33.91 o 
  -4  12   5       39.87       24.86     32.99 o 
  -3  12   5       67.35       62.19     15.10 o 
  -2  12   5       18.63       24.32     12.90 o 
  -1  12   5        0.06       -6.50     10.80 o 
   0  12   5       81.10       78.59     15.43 o 
   1  12   5       86.71       86.50     17.48 o 
   2  12   5       25.26       20.50     14.04 o 
 -11   0   6       80.24       23.90     24.74 o 
 -10   0   6       34.41       46.09     40.48 o 
  -9   0   6     1583.44     1611.93     42.90 o 
  -8   0   6     3901.59     3857.48     53.79 o 
  -7   0   6     1832.60     1872.02     26.94 o 
  -6   0   6      183.32      232.40      8.72 o 
  -5   0   6     4021.62     4164.83     37.59 o 
  -4   0   6    15628.20    15739.10     99.43 o 
  -3   0   6    17446.20    16321.60     98.84 o 
  -2   0   6     2398.38     2648.93     24.54 o 
  -1   0   6    27085.48    28422.72    199.70 o 
   0   0   6    40513.60    41913.71    238.35 o 
   1   0   6    14221.70    12992.16     86.57 o 
   2   0   6       51.91       81.21      4.39 o 
   3   0   6     5959.97     6094.50     52.54 o 
   4   0   6    10730.30    10601.40     98.40 o 
   5   0   6     4130.87     4132.68     49.57 o 
   6   0   6       99.33      113.79     10.97 o 
   7   0   6     1540.99     1530.23     44.63 o 
   8   0   6      913.04      904.25    108.94 o 
   9   0   6      826.54      963.24     74.27 o 
  10   0   6      232.77      198.72     41.11 o 
 -11   1   6       17.88       16.23     14.29 o 
 -10   1   6        0.05       -1.79      9.56 o 
  -9   1   6      605.66      584.24     25.29 o 
  -8   1   6     1055.35     1109.07     19.61 o 
  -7   1   6      450.71      415.47      9.90 o 
  -6   1   6        4.96        2.25      2.37 o 
  -5   1   6     2530.28     2354.45     16.69 o 
  -4   1   6     5252.18     5276.06     28.61 o 
  -3   1   6      580.91      702.51      7.11 o 
  -2   1   6     1622.90     1554.87     10.97 o 
  -1   1   6     6747.28     6535.46     30.71 o 
   0   1   6     5965.60     5875.47     30.58 o 
   1   1   6     1873.00     2083.55     14.40 o 
   2   1   6     1297.33     1274.58     11.30 o 
   3   1   6     1402.61     1449.13     14.57 o 
   4   1   6     4074.26     4190.79     30.44 o 
   5   1   6      619.76      635.20     13.68 o 
   6   1   6      348.58      342.88     12.50 o 
   7   1   6      439.70      426.54     19.83 o 
   8   1   6      456.71      453.26     44.52 o 
   9   1   6      222.43      202.38     29.94 o 
  10   1   6       70.33       65.48     23.48 o 
 -11   2   6        3.41        2.70     13.80 o 
 -10   2   6       22.29       24.09     12.00 o 
  -9   2   6      139.23      165.35     14.54 o 
  -8   2   6      330.63      330.44     13.12 o 
  -7   2   6       45.18       19.21      3.92 o 
  -6   2   6        2.67        8.05      2.66 o 
  -5   2   6      360.38      325.83      7.12 o 
  -4   2   6      418.56      406.13      6.23 o 
  -3   2   6     1429.41     1541.75     11.12 o 
  -2   2   6      479.68      466.28      5.38 o 
  -1   2   6     1189.06     1110.69      8.70 o 
   0   2   6     4392.41     4227.75     23.79 o 
   1   2   6      343.08      393.91      5.90 o 
   2   2   6      260.92      287.95      6.40 o 
   3   2   6      347.61      394.36      8.90 o 
   4   2   6     1005.33     1093.39     13.68 o 
   5   2   6      718.43      730.72     15.49 o 
   6   2   6       36.17       20.40      4.71 o 
   7   2   6       36.09       30.21      6.72 o 
   8   2   6      178.61      172.75     14.76 o 
   9   2   6      105.56      105.89     15.94 o 
  10   2   6       94.02       98.61     16.76 o 
 -11   3   6       36.44       27.57     16.67 o 
 -10   3   6       73.72       83.00     13.54 o 
  -9   3   6      974.13      988.78     29.47 o 
  -8   3   6     2164.65     2140.80     35.60 o 
  -7   3   6      733.44      792.50     14.46 o 
  -6   3   6       30.87       28.74      3.39 o 
  -5   3   6     3493.74     3599.13     23.95 o 
  -4   3   6     6094.94     6121.49     34.06 o 
  -3   3   6     3721.06     3707.61     23.52 o 
  -2   3   6      533.74      546.42      6.47 o 
  -1   3   6     4581.09     4506.22     26.69 o 
   0   3   6    10130.14    10371.67     54.34 o 
   1   3   6     5489.93     5254.71     32.35 o 
   2   3   6     2232.39     2066.83     16.73 o 
   3   3   6     1691.38     1691.81     14.07 o 
   4   3   6     5654.82     5496.49     35.81 o 
   5   3   6     3542.43     3621.77     31.24 o 
   6   3   6      476.95      531.92     16.58 o 
   7   3   6      324.09      318.37     16.93 o 
   8   3   6     1029.83     1037.63     32.62 o 
   9   3   6      883.94      865.71     75.10 o 
 -11   4   6       56.21       52.59     19.72 o 
 -10   4   6        8.94        1.88     11.12 o 
  -9   4   6      578.10      623.09     21.50 o 
  -8   4   6     1470.76     1522.81     32.40 o 
  -7   4   6      486.40      458.59     12.70 o 
  -6   4   6       41.57       45.77      4.20 o 
  -5   4   6     1825.92     1813.83     15.00 o 
  -4   4   6     4294.81     4351.68     28.02 o 
  -3   4   6     3077.32     3007.89     21.75 o 
  -2   4   6      204.49      185.93      4.75 o 
  -1   4   6     5541.00     5575.85     35.57 o 
   0   4   6     8564.09     8406.00     48.68 o 
   1   4   6     2184.78     2110.18     18.21 o 
   2   4   6       26.71       34.13      2.75 o 
   3   4   6     1780.82     1898.44     17.70 o 
   4   4   6     2382.98     2457.43     23.70 o 
   5   4   6     1115.46     1083.77     15.49 o 
   6   4   6       65.60       46.18      5.92 o 
   7   4   6      425.00      408.70     16.46 o 
   8   4   6      392.95      386.96     21.33 o 
   9   4   6      252.62      215.11     19.77 o 
 -10   5   6       61.84       79.85     14.74 o 
  -9   5   6        2.56       10.97      8.85 o 
  -8   5   6        9.03       14.56      5.96 o 
  -7   5   6       19.84       16.04      4.70 o 
  -6   5   6       72.88       82.54      5.26 o 
  -5   5   6       32.04       29.16      3.37 o 
  -4   5   6        0.98       -2.32      2.32 o 
  -3   5   6      854.24      872.20     11.48 o 
  -2   5   6       32.17       31.63      2.57 o 
  -1   5   6       34.05       20.29      2.28 o 
   0   5   6      310.90      287.28      5.90 o 
   1   5   6      877.22      855.80     10.18 o 
   2   5   6       41.91       25.50      3.27 o 
   3   5   6        0.65       -0.15      2.93 o 
   4   5   6      103.54      128.71      7.75 o 
   5   5   6      446.24      419.11     21.71 o 
   6   5   6        2.35        8.26      6.06 o 
   7   5   6       29.74       27.57     14.20 o 
   8   5   6        9.89        8.31     15.49 o 
   9   5   6      141.35      141.14     35.45 o 
 -10   6   6       31.73       51.28     21.69 o 
  -9   6   6      558.56      572.10     32.49 o 
  -8   6   6     1207.36     1174.21     34.87 o 
  -7   6   6      263.15      235.93     13.80 o 
  -6   6   6       67.61       53.95      7.54 o 
  -5   6   6     1469.27     1573.04     20.60 o 
  -4   6   6     1725.10     1762.10     17.60 o 
  -3   6   6     1860.56     1867.00     16.75 o 
  -2   6   6      236.04      252.00      5.96 o 
  -1   6   6     2421.03     2391.36     18.85 o 
   0   6   6     5473.80     5624.79     40.26 o 
   1   6   6      945.72     1007.50     13.31 o 
   2   6   6      370.95      354.69      8.21 o 
   3   6   6      389.89      379.60      9.92 o 
   4   6   6     2414.73     2341.22     46.29 o 
   5   6   6     1872.82     1932.73     80.73 o 
   6   6   6      245.73      254.04     15.45 o 
   7   6   6      121.85      101.83     13.40 o 
   8   6   6      618.82      588.20     47.73 o 
  -9   7   6      224.15      172.64     27.86 o 
  -8   7   6      584.62      618.71     46.52 o 
  -7   7   6      162.33      152.03     16.46 o 
  -6   7   6       54.36       51.55      8.89 o 
  -5   7   6      814.87      801.82     18.84 o 
  -4   7   6      905.33      933.07     19.55 o 
  -3   7   6      439.63      467.74      8.65 o 
  -2   7   6       61.83       69.41      4.04 o 
  -1   7   6      224.96      263.19      6.76 o 
   0   7   6      642.67      638.40     12.07 o 
   1   7   6      800.96      818.68     13.51 o 
   2   7   6      376.01      348.31     11.17 o 
   3   7   6       65.49       70.99      8.56 o 
   4   7   6      627.18      622.54     21.21 o 
   5   7   6     1116.69     1123.72     35.52 o 
   6   7   6      171.31      166.50     17.96 o 
   7   7   6       31.53       15.03      8.17 o 
   8   7   6      316.02      307.86     51.94 o 
  -9   8   6        2.92       22.55     18.65 o 
  -8   8   6       14.84        2.62     10.88 o 
  -7   8   6       37.74       23.18     12.70 o 
  -6   8   6       42.91       38.36      9.74 o 
  -5   8   6        0.09       -5.63      5.63 o 
  -4   8   6       23.75       20.00      6.17 o 
  -3   8   6       89.31      100.61      7.68 o 
  -2   8   6        1.64       -0.16      3.62 o 
  -1   8   6       25.87       28.73      4.85 o 
   0   8   6       18.38        5.77      4.60 o 
   1   8   6      131.90      123.35      6.94 o 
   2   8   6        4.51        1.86      4.54 o 
   3   8   6       36.98       34.58      6.60 o 
   4   8   6       66.51       54.66     10.19 o 
   5   8   6      181.07      182.14     16.79 o 
   6   8   6        3.01       -4.00     10.33 o 
   7   8   6        0.61        6.52     12.70 o 
  -8   9   6      380.40      356.66     24.89 o 
  -7   9   6      241.27      240.73     20.67 o 
  -6   9   6       71.57       92.48     15.63 o 
  -5   9   6      416.66      388.79     19.41 o 
  -4   9   6      928.71      892.63     22.11 o 
  -3   9   6      656.77      654.35     19.37 o 
  -2   9   6        0.23        2.19      6.98 o 
  -1   9   6      506.21      489.76     20.67 o 
   0   9   6     1168.77     1213.05     32.21 o 
   1   9   6     1131.09     1170.09     26.50 o 
   2   9   6       50.44       48.44      7.27 o 
   3   9   6      114.68      130.28     10.84 o 
   4   9   6     1003.61      951.44     39.44 o 
   5   9   6      820.15      883.57     33.05 o 
   6   9   6      101.36       97.43     21.95 o 
  -7  10   6      114.62       89.67     16.29 o 
  -6  10   6       19.40        9.24      9.63 o 
  -5  10   6      354.69      367.23     24.30 o 
  -4  10   6      568.56      541.33     19.59 o 
  -3  10   6      266.26      247.77     13.99 o 
  -2  10   6        7.96       12.55      8.86 o 
  -1  10   6      518.24      574.15     24.99 o 
   0  10   6      829.94      786.36     26.19 o 
   1  10   6      278.06      232.03     12.72 o 
   2  10   6       17.10       16.09      7.77 o 
   3  10   6      110.42       89.99     10.16 o 
   4  10   6      545.44      552.77     21.71 o 
   5  10   6      339.00      308.18     21.52 o 
  -5  11   6       12.35        3.88      8.61 o 
  -4  11   6       14.77       12.29      7.57 o 
  -3  11   6       19.45       18.40     12.17 o 
  -2  11   6       19.36       43.51     12.49 o 
  -1  11   6       37.60       32.11     11.41 o 
   0  11   6       92.04      128.94     30.06 o 
   1  11   6        6.87       -0.91      8.66 o 
   2  11   6        2.43        5.81      6.51 o 
   3  11   6       13.10       10.83      7.77 o 
   4  11   6       28.51       33.30     11.33 o 
  -3  12   6      320.94      292.62     26.65 o 
  -2  12   6        4.28       -3.41     13.29 o 
  -1  12   6      260.46      216.80     23.91 o 
   0  12   6      444.88      506.64     31.97 o 
   1  12   6      302.00      330.46     24.70 o 
   2  12   6        6.46      -14.36     14.36 o 
 -11   1   7        3.55        7.90     16.64 o 
 -10   1   7      269.50      308.73     27.41 o 
  -9   1   7     1120.73     1185.61     34.52 o 
  -8   1   7     1328.60     1290.22     24.72 o 
  -7   1   7      289.64      270.49      8.91 o 
  -6   1   7     1007.44     1010.83     11.87 o 
  -5   1   7    10402.61    10371.79     53.21 o 
  -4   1   7     5534.12     5471.47     30.41 o 
  -3   1   7       93.90      118.75      3.66 o 
  -2   1   7     2152.32     2174.82     14.33 o 
  -1   1   7    14246.14    14349.97     64.34 o 
   0   1   7    10705.99    11062.33     57.23 o 
   1   1   7      695.83      634.66      7.61 o 
   2   1   7     1448.23     1490.69     13.00 o 
   3   1   7     5528.21     5476.90     36.08 o 
   4   1   7     2426.28     2522.89     22.96 o 
   5   1   7     1721.53     1779.32     22.02 o 
   6   1   7        6.87        4.56      4.45 o 
   7   1   7     1491.35     1458.72     32.96 o 
   8   1   7     1414.22     1534.43     45.65 o 
   9   1   7      413.99      433.82     31.14 o 
 -11   2   7        4.76       -7.69     11.49 o 
 -10   2   7      506.42      538.57     27.57 o 
  -9   2   7     1196.95     1147.27     33.52 o 
  -8   2   7     1009.42     1045.82     22.33 o 
  -7   2   7        3.17       -2.32      3.25 o 
  -6   2   7      815.41      869.11     11.95 o 
  -5   2   7     6012.60     5889.43     34.37 o 
  -4   2   7     3112.76     3193.38     20.44 o 
  -3   2   7      763.74      775.32      7.91 o 
  -2   2   7      688.89      645.47      6.92 o 
  -1   2   7     9149.46     8986.60     42.54 o 
   0   2   7     9211.06     9223.39     48.80 o 
   1   2   7     1571.85     1597.79     13.14 o 
   2   2   7        1.18       -1.79      1.85 o 
   3   2   7     6064.66     6187.28     41.47 o 
   4   2   7     3893.60     3945.47     30.16 o 
   5   2   7     2030.93     1979.11     23.96 o 
   6   2   7       12.02        9.54      4.80 o 
   7   2   7     1566.66     1540.76     35.66 o 
   8   2   7     1207.25     1191.62     35.10 o 
   9   2   7      474.32      466.21     28.50 o 
 -11   3   7        0.84       -0.24     12.36 o 
 -10   3   7        2.17       -4.08      9.28 o 
  -9   3   7       54.32       48.28     10.43 o 
  -8   3   7        1.56       -0.01      6.02 o 
  -7   3   7       16.55       16.73      4.23 o 
  -6   3   7       29.88       23.37      3.58 o 
  -5   3   7      434.98      408.33      7.47 o 
  -4   3   7        6.57        4.78      1.99 o 
  -3   3   7       31.50       37.02      2.68 o 
  -2   3   7        1.08       -0.22      1.72 o 
  -1   3   7      502.34      515.69      7.17 o 
   0   3   7      254.02      288.58      5.74 o 
   1   3   7       88.04       83.22      3.46 o 
   2   3   7      110.41      104.60      3.84 o 
   3   3   7      526.19      527.81      9.26 o 
   4   3   7       68.20       79.03      4.41 o 
   5   3   7      195.22      193.09      7.62 o 
   6   3   7        4.19        6.98      4.26 o 
   7   3   7       78.34       61.59     11.55 o 
   8   3   7       29.17       17.28      8.64 o 
   9   3   7       13.82       26.36     12.64 o 
 -11   4   7        0.38        1.45     14.63 o 
 -10   4   7      197.98      234.69     20.62 o 
  -9   4   7      872.05      903.84     29.31 o 
  -8   4   7      603.73      509.50     18.50 o 
  -7   4   7      147.48      137.84      7.46 o 
  -6   4   7      765.74      747.03     12.23 o 
  -5   4   7     3528.12     3499.72     25.11 o 
  -4   4   7     3334.69     3363.46     23.56 o 
  -3   4   7       71.28       82.15      3.79 o 
  -2   4   7      906.57      867.95      9.78 o 
  -1   4   7     5954.21     6027.17     37.17 o 
   0   4   7     3928.20     3985.10     27.45 o 
   1   4   7      622.78      593.72      8.12 o 
   2   4   7      857.19      866.47     11.21 o 
   3   4   7     1620.93     1625.59     16.84 o 
   4   4   7     2647.46     2627.37     23.51 o 
   5   4   7      767.77      756.57     16.57 o 
   6   4   7       15.97       27.50      6.57 o 
   7   4   7      758.82      713.75     26.05 o 
   8   4   7      735.18      747.26     27.97 o 
   9   4   7      309.76      336.38     24.35 o 
 -10   5   7      303.01      332.09     29.39 o 
  -9   5   7      972.32      940.10     34.18 o 
  -8   5   7     1082.37     1094.23     37.54 o 
  -7   5   7      254.82      264.82     12.85 o 
  -6   5   7     1183.12     1253.90     17.59 o 
  -5   5   7     5392.79     5452.39     40.37 o 
  -4   5   7     4702.27     4718.41     33.45 o 
  -3   5   7      171.67      186.37      5.20 o 
  -2   5   7     1168.42     1239.88     12.01 o 
  -1   5   7     9329.64     9362.76     54.96 o 
   0   5   7     7455.14     7332.83     49.34 o 
   1   5   7     1012.67     1031.07     14.45 o 
   2   5   7     1651.81     1616.02     16.53 o 
   3   5   7     4642.41     4609.31     43.47 o 
   4   5   7     2966.77     3002.49     43.77 o 
   5   5   7      712.88      734.57     17.73 o 
   6   5   7       20.41       23.17      9.17 o 
   7   5   7     1713.80     1834.68     72.69 o 
   8   5   7     1074.85     1031.71     57.04 o 
 -10   6   7       21.34        2.89     18.33 o 
  -9   6   7      171.57      194.26     22.36 o 
  -8   6   7       23.99        7.02     11.04 o 
  -7   6   7       10.83        4.69      5.55 o 
  -6   6   7       35.45       34.41      5.71 o 
  -5   6   7      202.34      191.03      7.75 o 
  -4   6   7      107.82      109.19      4.98 o 
  -3   6   7       39.29       48.38      3.69 o 
  -2   6   7       31.35       34.53      2.91 o 
  -1   6   7      860.71      900.74     11.01 o 
   0   6   7      529.34      556.74      9.81 o 
   1   6   7      270.51      259.32      8.20 o 
   2   6   7        3.67        3.95      3.26 o 
   3   6   7      843.70      877.30     17.88 o 
   4   6   7      399.03      391.95     18.74 o 
   5   6   7       12.10        3.45      8.25 o 
   6   6   7       19.66       18.70      7.01 o 
   7   6   7      209.48      158.58     18.71 o 
   8   6   7       19.43       14.41     18.37 o 
  -9   7   7      161.23      147.45     26.90 o 
  -8   7   7      284.43      272.07     22.99 o 
  -7   7   7       43.16       51.15     10.58 o 
  -6   7   7      383.48      383.92     16.86 o 
  -5   7   7      927.64      900.30     19.08 o 
  -4   7   7      658.96      713.79     14.07 o 
  -3   7   7       60.85       67.51      4.15 o 
  -2   7   7      187.10      201.63      6.63 o 
  -1   7   7      767.71      797.18     12.30 o 
   0   7   7     2175.76     2230.24     25.91 o 
   1   7   7      231.05      212.99      9.29 o 
   2   7   7      366.60      372.29     12.62 o 
   3   7   7      622.72      610.20     19.99 o 
   4   7   7      671.15      628.85     22.68 o 
   5   7   7      257.29      243.90     20.58 o 
   6   7   7        0.03       -5.08      9.59 o 
   7   7   7      203.75      195.82     16.60 o 
  -9   8   7      543.27      676.73     60.20 o 
  -8   8   7      330.50      269.61     30.92 o 
  -7   8   7       12.76       -1.59      8.83 o 
  -6   8   7      376.46      395.57     21.47 o 
  -5   8   7     1428.81     1469.69     28.39 o 
  -4   8   7     1257.31     1248.16     22.01 o 
  -3   8   7      192.70      172.93      8.85 o 
  -2   8   7      292.95      292.06      9.14 o 
  -1   8   7     2083.18     2096.88     28.71 o 
   0   8   7     2507.32     2485.85     35.06 o 
   1   8   7      574.99      558.24     15.06 o 
   2   8   7      209.66      219.18     11.48 o 
   3   8   7     1381.50     1349.91     28.52 o 
   4   8   7     1897.23     1893.62     38.53 o 
   5   8   7      534.34      562.80     28.98 o 
   6   8   7       67.62       86.58     20.22 o 
   7   8   7      560.06      573.27     45.23 o 
  -8   9   7      113.30       58.65     20.96 o 
  -7   9   7       18.72        3.75     11.22 o 
  -6   9   7       79.12       82.90     14.77 o 
  -5   9   7      308.80      326.81     18.44 o 
  -4   9   7      423.78      443.70     17.73 o 
  -3   9   7       28.26       25.59      6.23 o 
  -2   9   7      171.88      168.52     13.26 o 
  -1   9   7      722.67      719.56     17.13 o 
   0   9   7      407.50      438.71     15.34 o 
   1   9   7       23.94       28.13      6.95 o 
   2   9   7      145.39      148.45     10.95 o 
   3   9   7      511.82      512.81     19.76 o 
   4   9   7      256.36      239.85     15.79 o 
   5   9   7        1.55        9.00     11.20 o 
   6   9   7       48.50       42.76     14.40 o 
  -7  10   7        2.75        6.33     24.47 o 
  -6  10   7       62.86       71.45     13.67 o 
  -5  10   7      125.93      105.77     13.72 o 
  -4  10   7      155.39      157.30     12.31 o 
  -3  10   7       35.45       50.92      7.79 o 
  -2  10   7       66.46       81.99     12.12 o 
  -1  10   7       91.98      112.21     14.67 o 
   0  10   7      291.89      281.11     20.42 o 
   1  10   7       90.66       73.06     11.85 o 
   2  10   7        0.11       -2.74      7.01 o 
   3  10   7       52.47       65.16     10.34 o 
   4  10   7      251.11      216.89     16.49 o 
   5  10   7      229.81      215.83     21.98 o 
  -5  11   7      472.66      478.62     30.52 o 
  -4  11   7      275.91      287.60     19.94 o 
  -3  11   7       46.56       43.15     12.55 o 
  -2  11   7       46.86       46.95     14.65 o 
  -1  11   7      462.37      471.47     34.90 o 
   0  11   7     1038.68     1096.67     41.16 o 
   1  11   7      188.87      172.67     10.86 o 
   2  11   7      103.27      109.89     12.15 o 
   3  11   7      481.22      464.21     22.56 o 
  -2  12   7       24.06       19.90     17.42 o 
  -1  12   7       59.29       48.59     16.38 o 
   0  12   7       89.15       69.72     16.97 o 
   1  12   7       19.08       10.20     19.80 o 
 -11   0   8       80.44       78.91     31.17 o 
 -10   0   8     1369.46     1489.93    106.60 o 
  -9   0   8     2618.74     2460.10     88.75 o 
  -8   0   8       96.00       90.41     14.93 o 
  -7   0   8      304.79      330.93     15.12 o 
  -6   0   8     5040.59     4991.90     50.72 o 
  -5   0   8    11486.79    11536.37     80.61 o 
  -4   0   8     1437.37     1601.12     17.19 o 
  -3   0   8     2113.78     2216.37     22.16 o 
  -2   0   8    10778.31    11005.33     81.70 o 
  -1   0   8    20547.28    19968.10    131.04 o 
   0   0   8     2016.44     2330.96     21.52 o 
   1   0   8      230.82      254.80      8.99 o 
   2   0   8     9802.50    10146.94     81.09 o 
   3   0   8    17860.26    18290.02    142.36 o 
   4   0   8     2221.36     2272.28     31.22 o 
   5   0   8       74.32       75.08     10.70 o 
   6   0   8     1637.26     1673.40     37.73 o 
   7   0   8     3768.44     3916.15    132.16 o 
   8   0   8      781.16      844.41    144.77 o 
   9   0   8       48.63       -3.53     23.68 o 
 -11   1   8       41.79       35.90     19.05 o 
 -10   1   8      264.40      250.56     28.53 o 
  -9   1   8      614.17      603.92     33.52 o 
  -8   1   8       88.81       70.71      8.88 o 
  -7   1   8       93.76       90.02      6.43 o 
  -6   1   8     1388.45     1453.92     16.30 o 
  -5   1   8     2270.10     2283.34     17.83 o 
  -4   1   8     1325.81     1279.40     13.19 o 
  -3   1   8      455.06      434.78      6.66 o 
  -2   1   8     3869.98     3827.57     22.54 o 
  -1   1   8     6078.19     6415.20     33.56 o 
   0   1   8     1589.38     1352.04     11.73 o 
   1   1   8       31.10       40.10      2.56 o 
   2   1   8     3873.03     3784.66     26.82 o 
   3   1   8     2532.27     2430.59     22.33 o 
   4   1   8      956.31      974.19     13.82 o 
   5   1   8       11.99        9.03      3.77 o 
   6   1   8      484.91      473.97     18.12 o 
   7   1   8     1040.67      994.65     32.83 o 
   8   1   8      351.94      400.11     37.45 o 
   9   1   8       28.29        4.33     16.60 o 
 -11   2   8       30.19       58.63     20.17 o 
 -10   2   8      253.06      269.79     22.55 o 
  -9   2   8      156.85      130.00     15.92 o 
  -8   2   8       17.74       16.94      5.96 o 
  -7   2   8      177.77      165.66      8.53 o 
  -6   2   8      349.34      406.30      9.22 o 
  -5   2   8      642.93      657.87      9.65 o 
  -4   2   8      236.54      220.96      5.59 o 
  -3   2   8      190.45      156.73      4.51 o 
  -2   2   8      815.32      817.24      8.32 o 
  -1   2   8      110.60      146.18      4.23 o 
   0   2   8     1365.83     1217.98     12.00 o 
   1   2   8      147.41      117.73      3.97 o 
   2   2   8      282.31      276.43      6.97 o 
   3   2   8     1250.27     1236.36     14.24 o 
   4   2   8      689.61      724.58     12.41 o 
   5   2   8       42.19       48.44      6.34 o 
   6   2   8      137.56      131.84     13.15 o 
   7   2   8      250.70      225.24     19.70 o 
   8   2   8      358.45      404.34     23.80 o 
   9   2   8       17.66        7.05     12.13 o 
 -11   3   8      106.01      120.24     16.51 o 
 -10   3   8      895.81      942.74     32.98 o 
  -9   3   8     1151.65     1150.86     32.94 o 
  -8   3   8      116.87      100.60     10.13 o 
  -7   3   8      364.81      386.78     11.46 o 
  -6   3   8     2248.51     2204.82     20.90 o 
  -5   3   8     4546.45     4580.60     28.49 o 
  -4   3   8     1221.28     1248.75     11.73 o 
  -3   3   8      189.73      196.60      5.48 o 
  -2   3   8     4782.46     4811.07     30.63 o 
  -1   3   8     8655.32     8213.81     46.92 o 
   0   3   8     3751.01     3783.94     24.64 o 
   1   3   8       25.60       37.20      2.86 o 
   2   3   8     3200.75     3375.62     25.31 o 
   3   3   8     6947.96     7029.72     46.51 o 
   4   3   8     2277.52     2242.50     23.35 o 
   5   3   8      324.70      320.67     11.39 o 
   6   3   8      684.89      689.16     23.69 o 
   7   3   8     2581.20     2582.34     48.67 o 
   8   3   8     1340.16     1401.15     39.19 o 
   9   3   8       79.87       73.21     16.07 o 
 -10   4   8      319.48      321.95     21.57 o 
  -9   4   8      770.75      789.53     26.97 o 
  -8   4   8       86.04       88.59      9.88 o 
  -7   4   8       38.77       27.66      5.19 o 
  -6   4   8     1305.09     1386.34     19.23 o 
  -5   4   8     3859.39     3882.50     27.15 o 
  -4   4   8      511.07      514.74      8.72 o 
  -3   4   8      330.72      292.41      6.98 o 
  -2   4   8     3765.06     3922.99     27.53 o 
  -1   4   8     6777.47     7097.60     44.44 o 
   0   4   8      670.91      685.94      8.80 o 
   1   4   8       13.24       33.21      2.62 o 
   2   4   8     3214.18     3145.81     23.56 o 
   3   4   8     5370.08     5186.93     39.89 o 
   4   4   8      388.11      400.14     11.09 o 
   5   4   8       34.24       27.63      5.55 o 
   6   4   8      669.06      675.23     21.51 o 
   7   4   8     1065.73     1044.90     32.84 o 
   8   4   8      179.00      135.76     15.01 o 
 -10   5   8      116.25       74.84     16.95 o 
  -9   5   8       39.80       30.45      9.97 o 
  -8   5   8        5.67        1.20      6.81 o 
  -7   5   8       93.68       95.44     11.31 o 
  -6   5   8       79.07       81.21      6.13 o 
  -5   5   8       30.36       32.24      3.73 o 
  -4   5   8       13.69        7.71      2.81 o 
  -3   5   8        0.16        0.39      2.42 o 
  -2   5   8       22.27       19.70      2.81 o 
  -1   5   8        1.83        2.12      2.09 o 
   0   5   8      222.53      224.24      5.82 o 
   1   5   8      267.98      208.40      6.40 o 
   2   5   8       60.99       52.74      4.13 o 
   3   5   8      263.81      263.16      8.83 o 
   4   5   8      294.01      297.55      9.46 o 
   5   5   8       63.67       69.77      6.84 o 
   6   5   8        0.33        0.43      5.14 o 
   7   5   8      111.17      112.14     24.01 o 
   8   5   8      143.14      131.88     27.45 o 
 -10   6   8      535.92      547.87     64.35 o 
  -9   6   8      431.71      400.87     29.06 o 
  -8   6   8      104.00       95.65     13.66 o 
  -7   6   8      217.40      217.11     12.63 o 
  -6   6   8      989.17     1028.55     26.65 o 
  -5   6   8     2056.21     2033.48     24.14 o 
  -4   6   8     1146.08     1194.89     15.18 o 
  -3   6   8      387.44      407.17      9.61 o 
  -2   6   8     2716.35     2738.59     21.29 o 
  -1   6   8     1417.85     1383.43     16.15 o 
   0   6   8     2352.64     2324.21     23.42 o 
   1   6   8       27.48       28.35      3.66 o 
   2   6   8     1493.78     1573.47     23.39 o 
   3   6   8     2732.66     2722.40     43.67 o 
   4   6   8     1372.81     1414.04     40.16 o 
   5   6   8       13.32       10.18      5.78 o 
   6   6   8      337.51      338.22     27.60 o 
   7   6   8      636.74      564.22     45.37 o 
   8   6   8      824.13      958.78     62.81 o 
  -9   7   8      178.76      126.72     26.69 o 
  -8   7   8       34.88       41.19     17.49 o 
  -7   7   8       13.40       17.71      8.58 o 
  -6   7   8      288.94      270.28     16.01 o 
  -5   7   8     1122.09     1111.86     20.96 o 
  -4   7   8      228.23      219.28      8.96 o 
  -3   7   8        4.07        5.13      3.43 o 
  -2   7   8      878.61      898.05     13.58 o 
  -1   7   8     2139.39     2197.54     22.15 o 
   0   7   8      515.71      497.42     14.77 o 
   1   7   8        7.49        8.00      4.99 o 
   2   7   8      434.79      400.11     15.81 o 
   3   7   8     1414.78     1413.72     32.18 o 
   4   7   8      288.49      282.55     23.08 o 
   5   7   8      102.65       73.19     13.91 o 
   6   7   8       79.87       82.61     10.53 o 
   7   7   8      591.03      488.75     43.11 o 
  -8   8   8        3.08       -5.89     15.74 o 
  -7   8   8        5.32       -6.23     10.04 o 
  -6   8   8       28.13       15.20      9.30 o 
  -5   8   8       18.97       10.94      7.52 o 
  -4   8   8       48.21       43.80      5.71 o 
  -3   8   8       38.53       27.14      4.68 o 
  -2   8   8       22.23       12.22      4.10 o 
  -1   8   8        7.37       20.68      5.40 o 
   0   8   8       10.80       14.43      4.94 o 
   1   8   8       16.51        8.25      5.34 o 
   2   8   8        3.23       -2.09      6.12 o 
   3   8   8       11.27        3.76      7.03 o 
   4   8   8       38.71       27.19      9.53 o 
   5   8   8        0.23       -4.98     10.16 o 
   6   8   8       14.09       15.29      8.79 o 
  -7   9   8       77.20       78.17     14.74 o 
  -6   9   8      542.08      526.88     27.00 o 
  -5   9   8      660.91      701.51     26.94 o 
  -4   9   8      322.21      367.38     17.51 o 
  -3   9   8       65.89       72.99      8.39 o 
  -2   9   8      639.78      705.25     23.27 o 
  -1   9   8     1139.41     1122.72     24.09 o 
   0   9   8      686.85      661.80     20.04 o 
   1   9   8        2.71        7.23      6.57 o 
   2   9   8      591.53      578.33     20.78 o 
   3   9   8      879.07      931.61     27.52 o 
   4   9   8      568.09      527.96     26.30 o 
   5   9   8       13.76       22.56     14.67 o 
  -6  10   8      271.06      298.90     23.17 o 
  -5  10   8      458.47      459.82     25.46 o 
  -4  10   8      309.77      339.54     22.74 o 
  -3  10   8       83.09       92.42     14.42 o 
  -2  10   8      620.13      554.01     22.41 o 
  -1  10   8      588.20      602.17     28.97 o 
   0  10   8      319.73      302.10     15.15 o 
   1  10   8        9.09        1.24      7.17 o 
   2  10   8      475.64      507.73     22.14 o 
   3  10   8      509.31      513.85     25.81 o 
   4  10   8      222.31      245.11     20.35 o 
  -5  11   8        6.85        5.90     10.05 o 
  -4  11   8       13.48       13.49     18.03 o 
  -3  11   8       15.96       25.53     19.35 o 
  -2  11   8       31.25       24.59     17.09 o 
  -1  11   8        0.08        5.24     11.17 o 
   0  11   8       30.33       32.32     13.87 o 
   1  11   8        0.07        3.09      7.31 o 
   2  11   8       29.16       17.31      9.53 o 
   3  11   8        7.34        6.19     17.96 o 
  -1  12   8      465.62      536.60     60.74 o 
 -11   1   9      186.03      230.42     41.44 o 
 -10   1   9      447.61      427.81     37.00 o 
  -9   1   9      289.96      253.24     27.70 o 
  -8   1   9       54.31       46.26      9.27 o 
  -7   1   9      870.49      931.18     17.73 o 
  -6   1   9     1221.16     1241.57     15.70 o 
  -5   1   9     1163.82     1234.11     12.71 o 
  -4   1   9      195.58      190.48      5.42 o 
  -3   1   9      632.98      658.11      8.79 o 
  -2   1   9     8963.36     8852.86     44.89 o 
  -1   1   9     4936.56     4916.69     28.72 o 
   0   1   9        2.23        4.62      1.92 o 
   1   1   9     1523.84     1532.31     14.16 o 
   2   1   9     4482.30     4478.65     31.73 o 
   3   1   9     3701.39     3681.02     29.15 o 
   4   1   9      136.71      151.87      8.22 o 
   5   1   9      390.08      393.91     13.02 o 
   6   1   9     1705.08     1717.68     34.99 o 
   7   1   9      815.12      914.09     32.42 o 
   8   1   9      179.90      177.07     23.82 o 
   9   1   9        3.47       11.52     18.97 o 
 -11   2   9       99.59       55.96     21.50 o 
 -10   2   9      422.71      400.84     30.21 o 
  -9   2   9      255.10      279.38     21.29 o 
  -8   2   9       43.75       24.56      9.84 o 
  -7   2   9      481.02      483.57     14.07 o 
  -6   2   9     1455.40     1553.07     18.48 o 
  -5   2   9     1072.39     1137.18     12.39 o 
  -4   2   9       58.56       45.80      3.21 o 
  -3   2   9      149.63      162.27      4.72 o 
  -2   2   9     3996.51     4127.96     25.04 o 
  -1   2   9     2412.31     2548.45     18.16 o 
   0   2   9      249.87      231.26      5.75 o 
   1   2   9       40.53       55.82      3.65 o 
   2   2   9     3472.19     3556.21     28.42 o 
   3   2   9     4412.26     4436.60     33.74 o 
   4   2   9      604.95      619.79     13.97 o 
   5   2   9       59.01       55.70      6.46 o 
   6   2   9     1848.83     1898.49     40.56 o 
   7   2   9     1267.45     1253.44     36.42 o 
   8   2   9      499.32      526.44     33.12 o 
   9   2   9        0.08        4.45     12.68 o 
 -11   3   9        0.12        7.67     15.54 o 
 -10   3   9        0.83       -8.25      9.71 o 
  -9   3   9        0.08       -6.89      7.72 o 
  -8   3   9        1.03        5.80      6.57 o 
  -7   3   9        2.95        0.63      4.44 o 
  -6   3   9        7.13       17.81      3.56 o 
  -5   3   9        0.60       -0.80      2.43 o 
  -4   3   9       38.39       54.63      3.48 o 
  -3   3   9       79.68      118.63      5.89 o 
  -2   3   9        7.43        5.46      2.27 o 
  -1   3   9       28.67       36.84      3.02 o 
   0   3   9        0.22        1.87      1.97 o 
   1   3   9       33.25       29.85      2.83 o 
   2   3   9        1.09        0.72      2.29 o 
   3   3   9       42.70       74.19      4.48 o 
   4   3   9       10.32        1.98      3.48 o 
   5   3   9      102.38      111.50      8.55 o 
   6   3   9       33.12       31.69      7.54 o 
   7   3   9       39.25       51.21     10.53 o 
   8   3   9       11.12        3.05     11.18 o 
 -10   4   9      300.59      254.89     27.04 o 
  -9   4   9      251.41      237.92     17.11 o 
  -8   4   9        8.42        7.53      6.34 o 
  -7   4   9      823.97      913.17     23.28 o 
  -6   4   9     1572.10     1687.88     19.86 o 
  -5   4   9      882.96      891.35     13.38 o 
  -4   4   9      197.03      189.19      6.18 o 
  -3   4   9     1657.84     1668.61     15.86 o 
  -2   4   9     3863.65     3823.45     27.88 o 
  -1   4   9     3410.14     3235.77     24.97 o 
   0   4   9      111.39      104.60      4.50 o 
   1   4   9      918.29      894.20     11.04 o 
   2   4   9     3680.53     3599.85     27.40 o 
   3   4   9     2442.03     2442.18     24.74 o 
   4   4   9      189.19      175.58      9.94 o 
   5   4   9      533.57      501.95     16.28 o 
   6   4   9      805.78      840.50     24.91 o 
   7   4   9      766.66      824.53     44.81 o 
   8   4   9      126.04      105.51     15.99 o 
 -10   5   9      559.20      623.00     30.64 o 
  -9   5   9      483.82      450.16     22.05 o 
  -8   5   9       66.36       78.19      9.77 o 
  -7   5   9      858.86      797.48     21.41 o 
  -6   5   9     2055.65     2023.30     23.61 o 
  -5   5   9     1081.27     1139.64     15.61 o 
  -4   5   9       22.90       15.94      3.57 o 
  -3   5   9     1508.97     1495.88     16.03 o 
  -2   5   9     6105.96     6078.62     39.89 o 
  -1   5   9     3487.30     3626.32     26.34 o 
   0   5   9      110.91       99.42      3.90 o 
   1   5   9     1364.78     1421.44     15.23 o 
   2   5   9     3623.99     3658.89     32.07 o 
   3   5   9     2214.11     2118.83     25.35 o 
   4   5   9      171.85      182.81      9.69 o 
   5   5   9      543.97      530.50     18.41 o 
   6   5   9     1371.02     1345.80     33.92 o 
   7   5   9      774.65      723.21     22.52 o 
   8   5   9      123.68      135.09     38.08 o 
  -9   6   9       46.87       25.46      9.98 o 
  -8   6   9        0.08       -6.47      6.47 o 
  -7   6   9        8.04        5.97      7.85 o 
  -6   6   9      152.18      159.34      9.49 o 
  -5   6   9       25.17       21.39      4.64 o 
  -4   6   9       62.30       73.40      5.64 o 
  -3   6   9       48.36       57.07      4.59 o 
  -2   6   9       19.50       28.45      3.20 o 
  -1   6   9        0.31        1.23      2.74 o 
   0   6   9       16.20       22.01      3.25 o 
   1   6   9       56.18       47.94      4.93 o 
   2   6   9       81.49       69.42      8.02 o 
   3   6   9       80.00       79.22     11.34 o 
   4   6   9       44.23       45.80     11.09 o 
   5   6   9        3.93        4.65      7.63 o 
   6   6   9      117.66      115.00     16.10 o 
   7   6   9      120.75      112.92     35.88 o 
  -9   7   9      140.02      140.94     23.90 o 
  -8   7   9       14.55       13.62     11.67 o 
  -7   7   9      598.24      541.20     29.38 o 
  -6   7   9      695.80      715.42     18.46 o 
  -5   7   9      386.86      436.74     14.94 o 
  -4   7   9       38.07       26.79      4.99 o 
  -3   7   9      707.72      719.94     13.45 o 
  -2   7   9     2029.17     2041.69     23.95 o 
  -1   7   9      946.86      940.80     16.24 o 
   0   7   9       17.25        8.49      4.00 o 
   1   7   9      518.96      497.35     17.76 o 
   2   7   9      738.77      722.81     22.57 o 
   3   7   9     1001.55     1019.46     31.28 o 
   4   7   9      261.31      296.30     29.79 o 
   5   7   9      245.16      252.72     18.35 o 
   6   7   9      451.24      440.62     43.50 o 
   7   7   9      232.03      284.78     35.42 o 
  -8   8   9        1.37       -1.99     14.31 o 
  -7   8   9      648.37      737.93     41.88 o 
  -6   8   9     1146.21     1104.00     56.94 o 
  -5   8   9      620.65      567.37     19.78 o 
  -4   8   9        1.84        2.49      4.08 o 
  -3   8   9      999.21      971.07     17.80 o 
  -2   8   9     1841.82     1799.92     25.39 o 
  -1   8   9     1128.97     1119.99     21.06 o 
   0   8   9       64.74       55.16      7.07 o 
   1   8   9      404.68      471.22     19.30 o 
   2   8   9     1495.26     1448.25     33.16 o 
   3   8   9     1471.12     1534.93     35.40 o 
   4   8   9      165.97      116.90     15.94 o 
   5   8   9      168.77      148.61     19.63 o 
   6   8   9      600.85      652.52     48.39 o 
  -7   9   9       32.10       38.00     17.41 o 
  -6   9   9      206.20      199.05     38.01 o 
  -5   9   9      115.11      115.25     17.67 o 
  -4   9   9        4.03       -6.33      6.89 o 
  -3   9   9      126.39      135.34     10.03 o 
  -2   9   9      347.78      343.01     18.18 o 
  -1   9   9      187.29      171.56     11.06 o 
   0   9   9       19.05       17.12      7.43 o 
   1   9   9      177.21      198.87     14.98 o 
   2   9   9      301.37      318.26     17.98 o 
   3   9   9       66.51       33.11     10.45 o 
   4   9   9        1.88        6.22     11.48 o 
   5   9   9       67.57       41.92     15.51 o 
  -6  10   9      151.97      169.25     21.32 o 
  -5  10   9       87.67       64.54     19.38 o 
  -4  10   9        0.86       -7.47      7.47 o 
  -3  10   9       94.11      100.37      9.62 o 
  -2  10   9      369.88      378.76     26.88 o 
  -1  10   9      264.20      264.78     13.65 o 
   0  10   9       41.97       36.27      8.69 o 
   1  10   9       85.67      110.62     12.43 o 
   2  10   9      217.25      254.74     18.26 o 
   3  10   9      289.79      276.47     19.91 o 
   4  10   9       69.43       49.88     16.48 o 
  -4  11   9        2.04       18.92     18.46 o 
  -3  11   9      350.34      310.36     37.73 o 
  -2  11   9      792.42      809.27     39.16 o 
  -1  11   9      321.89      303.10     27.82 o 
   0  11   9        9.45        3.04      7.42 o 
   1  11   9      181.35      139.68     14.41 o 
   2  11   9      344.21      305.95     32.97 o 
 -11   0  10      350.24      392.31     54.13 o 
 -10   0  10      298.56      229.23     90.07 o 
  -9   0  10      150.34      169.72     33.82 o 
  -8   0  10      269.38      221.51     34.90 o 
  -7   0  10     2342.78     2322.52     43.29 o 
  -6   0  10     3775.80     3727.25     59.59 o 
  -5   0  10      120.04      142.02      7.11 o 
  -4   0  10     1729.78     1576.02     20.12 o 
  -3   0  10     5673.69     5681.12     48.02 o 
  -2   0  10     4757.62     5086.01     44.94 o 
  -1   0  10      609.21      615.73     11.11 o 
   0   0  10     2626.10     2832.39     29.05 o 
   1   0  10     5363.97     5251.82     59.30 o 
   2   0  10     2915.09     2881.24     32.95 o 
   3   0  10       72.04       81.39      7.19 o 
   4   0  10        0.18        0.50      4.79 o 
   5   0  10     1238.49     1323.70     38.98 o 
   6   0  10     2283.06     2308.84     63.17 o 
   7   0  10      609.91      636.24     60.14 o 
   8   0  10        2.27       11.00     48.89 o 
 -11   1  10      109.50      114.04     24.86 o 
 -10   1  10      127.84      135.39     25.86 o 
  -9   1  10        4.73        0.71     12.41 o 
  -8   1  10      153.68      163.02     16.11 o 
  -7   1  10      232.26      250.03     11.95 o 
  -6   1  10      979.32      993.72     16.32 o 
  -5   1  10        0.35        0.61      2.56 o 
  -4   1  10      248.85      289.43      6.82 o 
  -3   1  10      394.73      431.94      7.72 o 
  -2   1  10     1614.99     1481.91     12.98 o 
  -1   1  10      146.85      164.86      5.03 o 
   0   1  10      480.22      438.30      8.46 o 
   1   1  10      218.64      279.12      7.22 o 
   2   1  10     2005.28     2089.10     20.10 o 
   3   1  10       99.19      102.64      5.67 o 
   4   1  10       47.70       46.06      5.70 o 
   5   1  10      279.66      281.79     16.64 o 
   6   1  10      718.60      795.69     31.00 o 
   7   1  10      112.93      106.35     18.43 o 
   8   1  10        3.93        6.80     14.52 o 
 -11   2  10       52.11       59.55     21.58 o 
 -10   2  10       55.02       34.59     17.36 o 
  -9   2  10        6.32        9.96     10.08 o 
  -8   2  10       20.95       25.03      8.15 o 
  -7   2  10      445.52      474.54     19.11 o 
  -6   2  10      564.92      607.49     14.25 o 
  -5   2  10       33.31       34.36      3.54 o 
  -4   2  10      335.84      369.30      7.98 o 
  -3   2  10      428.13      451.08      8.06 o 
  -2   2  10     1127.18     1064.56     10.93 o 
  -1   2  10      170.45      188.52      5.46 o 
   0   2  10      194.10      169.75      5.48 o 
   1   2  10      681.92      719.14     10.67 o 
   2   2  10      411.90      441.98      9.95 o 
   3   2  10      178.09      162.78      6.90 o 
   4   2  10        0.27       -1.67      3.77 o 
   5   2  10       43.32       36.52      7.28 o 
   6   2  10      469.52      531.92     25.78 o 
   7   2  10      208.81      206.96     18.30 o 
   8   2  10        5.34        0.33     11.38 o 
 -10   3  10      276.81      258.00     22.08 o 
  -9   3  10        7.56        1.68      9.00 o 
  -8   3  10      280.87      273.53     18.04 o 
  -7   3  10     1185.81     1198.00     23.53 o 
  -6   3  10     1604.95     1633.06     22.49 o 
  -5   3  10      142.23      144.14      6.54 o 
  -4   3  10      608.80      578.11      9.73 o 
  -3   3  10     1718.14     1740.42     16.97 o 
  -2   3  10     3503.69     3665.81     26.38 o 
  -1   3  10      737.49      722.71      9.89 o 
   0   3  10      223.57      287.79      6.95 o 
   1   3  10     1865.67     1848.72     16.94 o 
   2   3  10     3185.70     3098.00     27.62 o 
   3   3  10     1202.22     1250.05     17.43 o 
   4   3  10        0.83       -0.81      3.73 o 
   5   3  10      874.23      894.18     22.51 o 
   6   3  10     2091.58     2020.85     58.95 o 
   7   3  10      579.96      634.60     29.41 o 
   8   3  10       21.51       12.44     12.89 o 
 -10   4  10       78.68       86.73     15.31 o 
  -9   4  10       13.39        2.64      8.84 o 
  -8   4  10       72.85       65.16     10.68 o 
  -7   4  10      449.39      473.60     20.68 o 
  -6   4  10      679.74      678.05     19.69 o 
  -5   4  10       31.37       42.64      4.47 o 
  -4   4  10      302.73      313.45      8.21 o 
  -3   4  10      799.41      849.42     11.09 o 
  -2   4  10     1155.07     1099.66     12.72 o 
  -1   4  10      142.36      149.37      5.35 o 
   0   4  10      331.14      285.77      7.64 o 
   1   4  10     1041.20     1094.23     13.19 o 
   2   4  10      985.08     1029.72     13.58 o 
   3   4  10       73.74       91.60      5.60 o 
   4   4  10        8.70        8.06      5.02 o 
   5   4  10      373.93      370.24     18.14 o 
   6   4  10      815.81      903.63     37.96 o 
   7   4  10      122.38      123.73     17.29 o 
   8   4  10        6.13       -0.12     11.01 o 
 -10   5  10        7.89        6.05     11.45 o 
  -9   5  10        9.62       13.42      9.50 o 
  -8   5  10        8.02       12.84      7.68 o 
  -7   5  10      376.77      359.70     16.95 o 
  -6   5  10      150.01      134.26      8.84 o 
  -5   5  10      104.72      126.62      6.92 o 
  -4   5  10      104.53      103.93      5.68 o 
  -3   5  10      918.11      951.03     12.94 o 
  -2   5  10      231.93      212.37      7.14 o 
  -1   5  10      136.53      146.24      6.80 o 
   0   5  10       13.40        4.61      2.70 o 
   1   5  10      679.84      696.68     12.03 o 
   2   5  10       31.28       33.03      4.31 o 
   3   5  10      277.80      258.83     14.08 o 
   4   5  10       73.97       58.75      7.37 o 
   5   5  10      126.51      123.10     10.57 o 
   6   5  10      129.04      125.43     12.26 o 
   7   5  10      169.58      171.11     22.21 o 
  -9   6  10        2.51        3.91     12.80 o 
  -8   6  10      144.40      147.40     18.14 o 
  -7   6  10     1013.33     1048.88     29.42 o 
  -6   6  10     1166.75     1269.23     30.09 o 
  -5   6  10       41.83       29.43      6.19 o 
  -4   6  10      533.69      538.60     11.78 o 
  -3   6  10      929.83      953.96     14.22 o 
  -2   6  10     2541.54     2654.50     24.72 o 
  -1   6  10      773.21      757.61     11.58 o 
   0   6  10      272.95      328.94      9.62 o 
   1   6  10     1790.30     1722.74     26.06 o 
   2   6  10     1859.48     1810.61     26.32 o 
   3   6  10      625.34      636.12     23.77 o 
   4   6  10        2.37        2.17      7.38 o 
   5   6  10      373.75      345.62     23.25 o 
   6   6  10     1393.01     1463.71     55.27 o 
   7   6  10      526.24      618.66     66.66 o 
  -9   7  10        1.66        2.81     15.81 o 
  -8   7  10       84.78       82.19     16.14 o 
  -7   7  10      193.90      198.33     15.08 o 
  -6   7  10       65.64       49.07      9.21 o 
  -5   7  10       32.62       32.92      6.77 o 
  -4   7  10       17.14       16.78      5.57 o 
  -3   7  10      139.60      158.11      7.82 o 
  -2   7  10      429.01      393.49     11.32 o 
  -1   7  10      317.83      314.55     10.17 o 
   0   7  10       41.70       42.29      5.34 o 
   1   7  10      422.56      472.34     17.11 o 
   2   7  10      734.03      715.22     33.64 o 
   3   7  10      546.25      518.27     26.16 o 
   4   7  10        5.65       12.95      7.96 o 
   5   7  10      309.97      280.75     27.04 o 
   6   7  10      517.34      477.78     31.28 o 
  -8   8  10       26.75       39.47     17.77 o 
  -7   8  10      153.21      155.54     22.48 o 
  -6   8  10       88.26       64.50     11.78 o 
  -5   8  10        0.26        1.87      5.60 o 
  -4   8  10       31.46       23.88      5.77 o 
  -3   8  10      242.95      252.00     10.97 o 
  -2   8  10       98.01       85.13      7.32 o 
  -1   8  10      145.60      132.40      7.21 o 
   0   8  10       30.82       18.39      6.04 o 
   1   8  10      342.09      397.09     19.20 o 
   2   8  10       84.32       72.97     10.87 o 
   3   8  10       18.17       23.91     10.21 o 
   4   8  10        2.35        0.40      7.55 o 
   5   8  10       70.02       64.70     14.37 o 
  -7   9  10      547.34      586.88     52.77 o 
  -6   9  10      454.69      464.64     29.86 o 
  -5   9  10       52.53       37.29     12.00 o 
  -4   9  10      159.05      169.19     12.84 o 
  -3   9  10     1064.29     1091.44     22.70 o 
  -2   9  10      902.77      912.39     28.05 o 
  -1   9  10      361.70      334.01     15.78 o 
   0   9  10      100.07       82.29      9.03 o 
   1   9  10      894.66      931.58     33.15 o 
   2   9  10      947.61      997.98     37.54 o 
   3   9  10      485.81      488.09     40.80 o 
   4   9  10        0.09       14.54     12.56 o 
  -6  10  10      228.42      239.74     47.79 o 
  -5  10  10        6.91       -6.47     10.76 o 
  -4  10  10       85.87       91.75     13.00 o 
  -3  10  10      278.00      269.71     22.86 o 
  -2  10  10      456.47      511.69     30.21 o 
  -1  10  10      158.43      158.51     11.91 o 
   0  10  10       75.07       86.22      9.69 o 
   1  10  10      408.76      409.40     24.22 o 
   2  10  10      503.31      503.24     30.15 o 
   3  10  10      105.60       97.11     16.78 o 
  -3  11  10       41.71       63.98     18.34 o 
  -2  11  10       70.80       96.55     16.89 o 
  -1  11  10        1.82       -7.14     17.74 o 
   0  11  10       31.33       17.51      9.56 o 
   1  11  10       31.97       32.18     11.10 o 
 -11   1  11      267.20      204.26     34.84 o 
 -10   1  11       53.32       23.93     17.05 o 
  -9   1  11      290.64      271.64     25.94 o 
  -8   1  11      586.22      603.81     30.64 o 
  -7   1  11      714.17      776.73     24.39 o 
  -6   1  11      410.65      458.84     13.10 o 
  -5   1  11      255.50      252.73      9.71 o 
  -4   1  11     1601.37     1630.45     16.20 o 
  -3   1  11      920.01      991.02     12.03 o 
  -2   1  11      523.51      533.44      8.92 o 
  -1   1  11        1.49       -0.55      2.28 o 
   0   1  11       72.93       90.70      4.32 o 
   1   1  11     2234.43     2312.60     21.03 o 
   2   1  11     2356.28     2418.02     24.53 o 
   3   1  11       36.58       31.84      4.55 o 
   4   1  11      401.30      421.80     16.41 o 
   5   1  11     1021.86     1014.40     27.25 o 
   6   1  11     1007.25     1066.22     41.42 o 
   7   1  11      100.89      142.98     29.04 o 
   8   1  11       66.01       54.53     20.83 o 
 -10   2  11       13.64      -14.21     14.21 o 
  -9   2  11      181.43      173.19     28.59 o 
  -8   2  11      402.01      408.17     26.22 o 
  -7   2  11      441.96      474.89     21.27 o 
  -6   2  11      205.66      211.83     10.38 o 
  -5   2  11        7.74        4.21      3.30 o 
  -4   2  11      482.91      501.52     10.34 o 
  -3   2  11      868.78      885.43     10.52 o 
  -2   2  11     1251.55     1205.79     12.53 o 
  -1   2  11       69.08       52.99      3.62 o 
   0   2  11       86.48       87.75      4.46 o 
   1   2  11     1467.77     1537.18     17.06 o 
   2   2  11     1698.92     1728.74     20.15 o 
   3   2  11      173.36      183.71      9.20 o 
   4   2  11       20.26       12.01      5.11 o 
   5   2  11      729.68      752.61     34.60 o 
   6   2  11     1783.09     1740.10     44.20 o 
   7   2  11      182.38      185.67     19.37 o 
   8   2  11       46.61       38.50     16.88 o 
 -10   3  11        1.22        3.55     13.66 o 
  -9   3  11       10.64       17.37     10.54 o 
  -8   3  11       34.85       26.84      9.59 o 
  -7   3  11       19.45       14.90      7.08 o 
  -6   3  11        3.54        5.19      4.69 o 
  -5   3  11        1.08       -3.28      3.28 o 
  -4   3  11       79.57       74.96      4.54 o 
  -3   3  11      176.35      156.26      5.99 o 
  -2   3  11       71.01       79.96      4.59 o 
  -1   3  11        3.17        1.42      2.58 o 
   0   3  11      248.33      205.58      6.79 o 
   1   3  11       19.46        9.49      3.03 o 
   2   3  11        1.80        3.33      3.26 o 
   3   3  11        6.40        8.63      3.92 o 
   4   3  11       27.78       36.47      7.03 o 
   5   3  11        2.83       -0.11      6.92 o 
   6   3  11        5.71       10.03      9.27 o 
   7   3  11        0.98        2.95     10.46 o 
 -10   4  11       54.71       46.47     14.80 o 
  -9   4  11      150.17      187.66     19.73 o 
  -8   4  11      728.82      793.90     29.72 o 
  -7   4  11      757.67      719.06     25.60 o 
  -6   4  11      387.47      422.16     16.69 o 
  -5   4  11      236.71      207.63      9.04 o 
  -4   4  11     1401.31     1411.15     19.71 o 
  -3   4  11     1975.53     2047.46     20.31 o 
  -2   4  11      659.20      701.71     11.31 o 
  -1   4  11        1.91        1.45      2.80 o 
   0   4  11     1299.41     1371.20     17.12 o 
   1   4  11     2308.48     2412.28     23.90 o 
   2   4  11     1401.97     1343.64     18.53 o 
   3   4  11       12.67        9.92      4.33 o 
   4   4  11      415.69      392.24     17.10 o 
   5   4  11     1299.04     1298.13     32.15 o 
   6   4  11      769.46      742.56     33.71 o 
   7   4  11       85.62       81.09     15.95 o 
 -10   5  11       32.67       26.56     14.06 o 
  -9   5  11      101.44       95.72     14.98 o 
  -8   5  11      612.87      658.91     26.02 o 
  -7   5  11      822.72      892.38     26.39 o 
  -6   5  11      514.22      513.86     21.43 o 
  -5   5  11      141.75      156.86      9.10 o 
  -4   5  11     1791.28     1798.70     22.18 o 
  -3   5  11     2177.19     2260.70     22.82 o 
  -2   5  11      439.55      447.12     10.67 o 
  -1   5  11       13.44       13.78      3.48 o 
   0   5  11      998.91     1019.23     14.81 o 
   1   5  11     2383.81     2356.67     24.46 o 
   2   5  11     1521.58     1520.68     23.29 o 
   3   5  11       45.37       35.38      6.08 o 
   4   5  11      665.08      624.18     20.54 o 
   5   5  11      904.48      885.75     60.47 o 
   6   5  11      531.43      584.01     23.05 o 
   7   5  11       35.66       19.26      8.98 o 
  -9   6  11        0.51       -1.46     10.65 o 
  -8   6  11        1.72        1.94     10.02 o 
  -7   6  11        2.59        3.67      8.91 o 
  -6   6  11       36.93       35.88      9.27 o 
  -5   6  11        1.42        0.43      5.06 o 
  -4   6  11       10.37       14.25      4.98 o 
  -3   6  11       21.56       21.23      4.59 o 
  -2   6  11       72.79       74.11      6.17 o 
  -1   6  11        8.99        6.31      3.46 o 
   0   6  11       19.73       17.57      4.57 o 
   1   6  11        1.79        1.93      3.99 o 
   2   6  11        3.09        0.64      4.60 o 
   3   6  11       24.79       23.84      5.75 o 
   4   6  11       16.96       15.07     10.29 o 
   5   6  11        0.39       -5.66     10.52 o 
   6   6  11       16.43       36.05     28.73 o 
  -8   7  11      309.43      313.37     21.67 o 
  -7   7  11      527.77      524.54     25.55 o 
  -6   7  11      238.34      180.11     15.65 o 
  -5   7  11       20.10        8.38      6.91 o 
  -4   7  11     1263.72     1223.03     22.81 o 
  -3   7  11     1392.68     1393.65     19.99 o 
  -2   7  11      265.55      273.51     13.97 o 
  -1   7  11        2.18        2.07      4.15 o 
   0   7  11      736.46      735.61     20.13 o 
   1   7  11     1587.68     1598.20     31.56 o 
   2   7  11      680.09      703.50     23.59 o 
   3   7  11        0.30       -4.37      7.41 o 
   4   7  11      457.91      424.27     32.36 o 
   5   7  11      449.29      402.77     34.34 o 
   6   7  11      334.87      299.19     35.00 o 
  -8   8  11      323.04      323.83     36.75 o 
  -7   8  11      518.67      537.71     43.93 o 
  -6   8  11      284.19      300.89     22.85 o 
  -5   8  11       33.38       14.30      7.88 o 
  -4   8  11      848.05      870.11     24.10 o 
  -3   8  11     1443.11     1571.37     27.61 o 
  -2   8  11      674.76      622.61     17.44 o 
  -1   8  11        3.16        7.60      4.65 o 
   0   8  11     1037.92     1041.44     24.56 o 
   1   8  11     1706.00     1648.09     32.63 o 
   2   8  11      608.76      562.97     21.63 o 
   3   8  11        0.62        3.04      8.14 o 
   4   8  11      351.07      318.25     40.91 o 
   5   8  11      740.79      765.91     66.86 o 
  -6   9  11       17.81       11.99     12.72 o 
  -5   9  11        6.95        1.26     11.68 o 
  -4   9  11       96.69       91.59     12.44 o 
  -3   9  11      142.43      145.37      9.78 o 
  -2   9  11       20.34       20.95      6.27 o 
  -1   9  11       23.64       10.75      7.92 o 
   0   9  11      147.19      135.29     12.19 o 
   1   9  11      104.27       92.92     12.32 o 
   2   9  11       23.88       30.31      9.06 o 
   3   9  11       41.78       24.25     10.16 o 
   4   9  11       85.03       71.28     33.79 o 
  -5  10  11        0.69        0.18     11.17 o 
  -4  10  11      244.46      267.15     20.87 o 
  -3  10  11      351.43      335.02     26.11 o 
  -2  10  11      138.32      126.22     12.56 o 
  -1  10  11       12.13       15.94      8.57 o 
   0  10  11      150.93      129.80     14.12 o 
   1  10  11      542.84      536.85     28.87 o 
   2  10  11      255.35      244.94     20.62 o 
 -10   0  12       31.11       79.42     29.26 o 
  -9   0  12      999.91     1142.32     67.14 o 
  -8   0  12     1265.58     1175.02     61.39 o 
  -7   0  12      506.67      502.27     32.72 o 
  -6   0  12        6.54       23.58      8.86 o 
  -5   0  12     1367.50     1375.95     29.41 o 
  -4   0  12     2501.00     2452.69     37.15 o 
  -3   0  12     5426.11     5170.77     66.81 o 
  -2   0  12      239.42      260.92     11.00 o 
  -1   0  12     3725.97     3596.86     36.05 o 
   0   0  12     3715.12     3804.84     48.84 o 
   1   0  12     3028.16     3081.89     44.24 o 
   2   0  12      576.84      597.71     19.69 o 
   3   0  12     1678.06     1715.63     46.48 o 
   4   0  12     1890.40     1943.61     50.61 o 
   5   0  12     1426.85     1495.73     54.80 o 
   6   0  12       68.20       86.50     31.80 o 
   7   0  12      143.48      166.56     36.57 o 
 -10   1  12        5.60        3.71     16.04 o 
  -9   1  12      189.73      187.84     22.39 o 
  -8   1  12      491.00      460.70     31.95 o 
  -7   1  12      177.09      160.18     13.68 o 
  -6   1  12        0.29       -3.68      4.02 o 
  -5   1  12      453.33      392.63     11.67 o 
  -4   1  12      934.62      950.50     14.55 o 
  -3   1  12      887.04      965.38     13.60 o 
  -2   1  12        0.51        1.10      2.58 o 
  -1   1  12      212.66      276.36      8.31 o 
   0   1  12     1031.27     1039.85     15.35 o 
   1   1  12      911.73      931.33     16.40 o 
   2   1  12      147.32      155.20      8.95 o 
   3   1  12      152.31      179.36     10.81 o 
   4   1  12      500.01      504.37     20.35 o 
   5   1  12      584.18      614.84     29.55 o 
   6   1  12       25.30       20.09     12.32 o 
   7   1  12       10.80        4.27     15.49 o 
 -10   2  12        3.18       17.77     17.54 o 
  -9   2  12      105.88       69.43     16.70 o 
  -8   2  12      145.94      140.95     21.73 o 
  -7   2  12       37.95       17.12      8.78 o 
  -6   2  12        0.28        0.62      5.12 o 
  -5   2  12        4.60        3.33      3.71 o 
  -4   2  12      527.43      511.02     11.76 o 
  -3   2  12      602.20      705.97     11.72 o 
  -2   2  12       88.61       93.87      4.93 o 
  -1   2  12      166.65      197.10      6.91 o 
   0   2  12      675.45      674.49     12.44 o 
   1   2  12      649.75      624.65     13.84 o 
   2   2  12      124.29      146.58      8.68 o 
   3   2  12       15.54       11.66      5.00 o 
   4   2  12      617.18      685.34     26.35 o 
   5   2  12      302.44      302.98     25.10 o 
   6   2  12       38.60       24.93     11.03 o 
   7   2  12        1.49       -1.93     15.55 o 
 -10   3  12       14.50       23.16     17.77 o 
  -9   3  12      517.89      517.84     33.33 o 
  -8   3  12      860.69      931.93     33.00 o 
  -7   3  12      484.92      560.87     25.93 o 
  -6   3  12        0.10       -2.75      5.58 o 
  -5   3  12      672.94      746.38     18.86 o 
  -4   3  12     1974.56     2017.07     24.01 o 
  -3   3  12     2099.56     2060.02     22.92 o 
  -2   3  12      284.11      274.73      8.82 o 
  -1   3  12      659.38      645.37     13.84 o 
   0   3  12     2003.07     2066.27     22.02 o 
   1   3  12     3167.84     3251.45     32.48 o 
   2   3  12      844.47      802.82     15.56 o 
   3   3  12      307.41      317.66     14.18 o 
   4   3  12     1644.39     1602.18     39.99 o 
   5   3  12     1512.15     1626.35     37.14 o 
   6   3  12      366.74      396.16     27.26 o 
   7   3  12       23.19        7.80     13.17 o 
 -10   4  12        3.72       15.24     13.66 o 
  -9   4  12      348.58      408.77     25.85 o 
  -8   4  12      395.13      404.23     22.99 o 
  -7   4  12      203.05      181.55     15.64 o 
  -6   4  12        1.06        0.12      6.52 o 
  -5   4  12      560.86      577.35     18.15 o 
  -4   4  12      723.15      705.48     14.73 o 
  -3   4  12     1071.62     1107.13     17.20 o 
  -2   4  12       23.11       25.88      4.02 o 
  -1   4  12     1085.40     1139.35     16.91 o 
   0   4  12      686.34      662.23     13.36 o 
   1   4  12      656.90      670.28     14.11 o 
   2   4  12       80.28       91.02      6.99 o 
   3   4  12      367.70      392.11     13.89 o 
   4   4  12      353.21      371.28     25.91 o 
   5   4  12      358.87      331.86     19.06 o 
   6   4  12       36.58       52.94     13.36 o 
   7   4  12       45.07       25.15     14.07 o 
  -9   5  12       27.06       37.64     19.29 o 
  -8   5  12       21.76       25.31     10.79 o 
  -7   5  12       15.36       19.76      8.44 o 
  -6   5  12        3.05       -6.06      6.06 o 
  -5   5  12        0.25       -0.56      5.76 o 
  -4   5  12       99.67       82.46      7.37 o 
  -3   5  12      278.83      291.24     10.16 o 
  -2   5  12      177.82      192.70      8.96 o 
  -1   5  12       72.42       90.74      6.12 o 
   0   5  12      327.03      301.83     10.46 o 
   1   5  12      422.89      399.19     11.54 o 
   2   5  12      143.50      147.47      9.24 o 
   3   5  12       56.71       45.76      7.56 o 
   4   5  12      278.84      289.95     20.64 o 
   5   5  12       98.17       77.91     11.88 o 
   6   5  12       73.37       80.17     12.68 o 
  -9   6  12      314.05      378.61     35.33 o 
  -8   6  12      658.18      695.68     40.88 o 
  -7   6  12      186.66      159.02     22.86 o 
  -6   6  12        6.65       -8.50      8.50 o 
  -5   6  12      182.74      172.69     11.07 o 
  -4   6  12     1632.75     1764.13     27.85 o 
  -3   6  12     1241.53     1206.60     28.06 o 
  -2   6  12       34.99       38.71      5.83 o 
  -1   6  12      515.49      487.01     12.99 o 
   0   6  12     1540.90     1609.86     25.47 o 
   1   6  12     1178.22     1169.65     20.95 o 
   2   6  12      284.33      243.53     16.88 o 
   3   6  12       30.23       21.41      6.98 o 
   4   6  12     1337.63     1346.03     32.47 o 
   5   6  12      901.77      989.01     71.74 o 
   6   6  12      158.33      125.67     28.66 o 
  -8   7  12      176.21      187.00     22.44 o 
  -7   7  12      158.75      184.03     18.32 o 
  -6   7  12        0.98        4.87      8.80 o 
  -5   7  12      262.63      296.53     23.22 o 
  -4   7  12      350.18      335.07     15.25 o 
  -3   7  12      208.80      219.21     10.12 o 
  -2   7  12       37.70       28.05      6.43 o 
  -1   7  12      149.26      181.33     10.34 o 
   0   7  12      123.51       95.91      9.32 o 
   1   7  12      493.04      452.11     25.71 o 
   2   7  12      272.76      264.06     18.38 o 
   3   7  12       17.95       11.33     10.52 o 
   4   7  12      222.53      227.39     22.22 o 
   5   7  12      381.41      402.43     30.63 o 
  -7   8  12       12.62       26.82     20.07 o 
  -6   8  12        0.82       -4.42      8.56 o 
  -5   8  12       13.13       18.02      8.84 o 
  -4   8  12      100.68      108.53     13.79 o 
  -3   8  12      115.37      115.51      9.89 o 
  -2   8  12        0.13       -1.74      6.02 o 
  -1   8  12       32.46       37.78      6.54 o 
   0   8  12      114.73      102.17     11.93 o 
   1   8  12       50.39       21.27      9.06 o 
   2   8  12       67.97       97.94     15.02 o 
   3   8  12        4.56        9.06     11.25 o 
   4   8  12      114.48      132.74     18.64 o 
  -6   9  12        0.23       -2.07     12.46 o 
  -5   9  12      238.08      219.42     36.64 o 
  -4   9  12      696.85      645.44     19.91 o 
  -3   9  12      561.16      503.70     20.56 o 
  -2   9  12       19.94       11.75      5.65 o 
  -1   9  12      215.78      205.26     16.16 o 
   0   9  12      855.02      880.64     35.54 o 
   1   9  12      679.14      682.99     50.65 o 
   2   9  12      157.45      116.29     20.46 o 
   3   9  12       97.37      108.24     24.67 o 
  -4  10  12      368.65      368.73     31.64 o 
  -3  10  12      209.67      173.80     33.04 o 
  -2  10  12        0.51        9.38      9.17 o 
  -1  10  12      132.38      116.99     14.90 o 
   0  10  12      361.93      359.54     22.77 o 
   1  10  12      171.65      189.57     22.82 o 
 -10   1  13       92.49       84.42     22.29 o 
  -9   1  13      525.14      580.94     38.20 o 
  -8   1  13      835.96      789.34     38.11 o 
  -7   1  13      199.52      225.95     20.77 o 
  -6   1  13      566.91      540.86     23.51 o 
  -5   1  13     2178.98     2083.19     31.90 o 
  -4   1  13     1951.05     2023.18     26.59 o 
  -3   1  13      595.98      645.26     15.51 o 
  -2   1  13      344.48      333.63     10.71 o 
  -1   1  13     3465.54     3490.59     34.38 o 
   0   1  13     2471.24     2444.23     28.28 o 
   1   1  13      450.27      432.64     13.41 o 
   2   1  13      159.31      161.48     10.39 o 
   3   1  13      651.50      688.93     23.62 o 
   4   1  13     1097.10     1109.44     38.28 o 
   5   1  13      952.74     1050.10     39.81 o 
   6   1  13        5.98       -7.98     13.23 o 
   7   1  13      353.51      357.16     35.74 o 
 -10   2  13      182.70      187.85     28.96 o 
  -9   2  13      653.24      676.06     46.19 o 
  -8   2  13      450.81      456.63     32.43 o 
  -7   2  13      156.47      143.38     15.38 o 
  -6   2  13      442.53      469.05     20.67 o 
  -5   2  13     1587.92     1652.68     26.81 o 
  -4   2  13     1385.22     1396.52     22.58 o 
  -3   2  13      923.26      913.73     18.19 o 
  -2   2  13       72.21       59.48      5.15 o 
  -1   2  13     2224.09     2223.57     27.20 o 
   0   2  13     2238.58     2272.19     27.02 o 
   1   2  13     1737.03     1726.82     24.23 o 
   2   2  13        3.50        2.90      5.21 o 
   3   2  13      901.40      939.90     39.13 o 
   4   2  13     1891.60     2019.83     58.38 o 
   5   2  13     1027.43     1056.36     38.94 o 
   6   2  13        0.03       -5.42     11.58 o 
   7   2  13      255.28      219.14     25.51 o 
 -10   3  13        5.29       13.40     18.30 o 
  -9   3  13       13.25       19.50     16.02 o 
  -8   3  13        0.36       -5.53     10.06 o 
  -7   3  13        0.00       -6.31      9.10 o 
  -6   3  13        9.58        5.74      6.72 o 
  -5   3  13        1.66        1.85      5.32 o 
  -4   3  13       26.60       26.41      6.00 o 
  -3   3  13       15.08       12.64      4.27 o 
  -2   3  13        6.98        0.70      3.62 o 
  -1   3  13       15.07        8.96      4.01 o 
   0   3  13        7.45        7.47      4.26 o 
   1   3  13      164.82      158.14      9.68 o 
   2   3  13        2.82       -1.19      5.53 o 
   3   3  13        5.03       10.37      6.88 o 
   4   3  13       28.22       20.87      8.80 o 
   5   3  13       58.51       43.31     11.51 o 
   6   3  13        0.96       -2.69     10.38 o 
  -9   4  13      313.90      278.51     25.61 o 
  -8   4  13      646.90      675.65     29.86 o 
  -7   4  13       56.20       49.12     11.02 o 
  -6   4  13      227.25      226.82     16.28 o 
  -5   4  13     1381.33     1345.47     26.68 o 
  -4   4  13     1435.97     1534.78     24.72 o 
  -3   4  13      280.05      306.97     13.06 o 
  -2   4  13      356.50      367.68     12.52 o 
  -1   4  13     1727.19     1757.42     24.25 o 
   0   4  13     1822.21     1820.06     26.37 o 
   1   4  13      208.63      210.18     10.54 o 
   2   4  13       30.94       15.10      6.42 o 
   3   4  13      790.67      832.24     20.58 o 
   4   4  13      990.83     1021.08     30.71 o 
   5   4  13      422.09      386.65     26.24 o 
   6   4  13        1.08       -0.71     11.29 o 
  -9   5  13      534.94      551.78     31.03 o 
  -8   5  13      640.52      577.46     30.80 o 
  -7   5  13       86.85       78.12     12.63 o 
  -6   5  13      506.46      490.79     23.99 o 
  -5   5  13     1935.40     1962.42     38.71 o 
  -4   5  13     1182.67     1262.96     24.86 o 
  -3   5  13      461.33      463.38     15.56 o 
  -2   5  13      360.39      365.69     13.36 o 
  -1   5  13     2609.61     2588.15     36.04 o 
   0   5  13     2265.63     2377.69     30.64 o 
   1   5  13      303.82      312.83     12.00 o 
   2   5  13      169.24      170.86     15.32 o 
   3   5  13      961.47      892.15     31.32 o 
   4   5  13     1052.47     1022.23     40.83 o 
   5   5  13      615.41      660.48     39.07 o 
   6   5  13       16.55        5.86     10.51 o 
  -8   6  13        9.75        6.27     15.65 o 
  -7   6  13        5.81       -2.31     11.37 o 
  -6   6  13       32.62       31.55     12.33 o 
  -5   6  13       46.28       27.56      9.16 o 
  -4   6  13       10.82        5.60      6.71 o 
  -3   6  13       48.78       54.29      8.32 o 
  -2   6  13        1.30       -4.93      4.93 o 
  -1   6  13       35.12       34.42      6.07 o 
   0   6  13      131.06      131.04      9.58 o 
   1   6  13      158.32      140.06     11.27 o 
   2   6  13        1.36        3.40      6.92 o 
   3   6  13      131.42      113.63     11.66 o 
   4   6  13       83.93       81.93      9.32 o 
   5   6  13       31.37       39.75     20.56 o 
  -8   7  13      235.05      256.30     27.07 o 
  -7   7  13       27.69       43.59     16.40 o 
  -6   7  13      138.88      127.32     16.87 o 
  -5   7  13      399.43      439.43     20.54 o 
  -4   7  13      407.68      409.05     19.51 o 
  -3   7  13      115.81      107.48     10.12 o 
  -2   7  13       19.23        5.40      6.56 o 
  -1   7  13      707.69      735.21     22.28 o 
   0   7  13      942.35      869.38     24.04 o 
   1   7  13       84.09       66.87      8.67 o 
   2   7  13       31.25       27.87     15.05 o 
   3   7  13      208.90      160.30     19.82 o 
   4   7  13      507.23      480.81     41.85 o 
  -7   8  13       11.09       15.37     12.22 o 
  -6   8  13      164.20      153.05     19.17 o 
  -5   8  13      613.11      619.93     29.58 o 
  -4   8  13      701.85      748.50     26.77 o 
  -3   8  13      166.41      150.34     21.09 o 
  -2   8  13       79.07       47.72      9.16 o 
  -1   8  13      881.38      849.77     21.11 o 
   0   8  13     1112.63     1142.41     32.37 o 
   1   8  13      345.30      368.38     23.77 o 
   2   8  13        7.17        7.20     11.85 o 
   3   8  13      641.95      690.17     51.20 o 
  -5   9  13      165.31      167.34     38.10 o 
  -4   9  13       71.84       66.60     11.02 o 
  -3   9  13        8.98       13.74      7.95 o 
  -2   9  13       76.62      101.31      9.57 o 
  -1   9  13      194.67      204.02     18.98 o 
   0   9  13      102.10       71.08     15.23 o 
   1   9  13        5.47       -2.10     11.70 o 
   2   9  13       53.09       29.46     19.22 o 
  -2  10  13        0.16       -2.89     10.80 o 
  -1  10  13      132.80      114.30     19.32 o 
 -10   0  14      865.62      775.03    123.42 o 
  -9   0  14     1059.58      977.47     79.83 o 
  -8   0  14      363.85      380.32     39.21 o 
  -7   0  14      205.04      184.03     42.25 o 
  -6   0  14     2660.97     2791.72     92.71 o 
  -5   0  14     4434.08     4457.62    118.29 o 
  -4   0  14      695.35      798.19     26.01 o 
  -3   0  14      515.69      557.04     22.80 o 
  -2   0  14     2930.64     2979.10     50.30 o 
  -1   0  14     3689.84     3860.10     59.67 o 
   0   0  14     3075.08     3107.13     56.88 o 
   1   0  14        0.12        0.81      7.47 o 
   2   0  14     2427.12     2392.44    122.47 o 
   3   0  14     3322.66     3365.72     83.22 o 
   4   0  14     1355.50     1327.58     76.79 o 
   5   0  14       43.11       31.96     22.74 o 
   6   0  14      566.21      579.37     62.44 o 
 -10   1  14      274.35      290.08     34.10 o 
  -9   1  14      258.25      259.00     51.12 o 
  -8   1  14       99.97       78.42     15.69 o 
  -7   1  14       21.56        3.85      9.84 o 
  -6   1  14      814.11      755.54     35.42 o 
  -5   1  14     1164.34     1168.90     30.79 o 
  -4   1  14      288.12      295.78     14.04 o 
  -3   1  14        0.01       -3.57      4.24 o 
  -2   1  14     1609.27     1543.35     24.12 o 
  -1   1  14     1613.20     1645.82     27.22 o 
   0   1  14      596.11      610.60     18.50 o 
   1   1  14        1.18       -0.53      5.56 o 
   2   1  14      864.08      910.41     30.31 o 
   3   1  14      899.67      972.54     32.55 o 
   4   1  14      296.61      292.40     26.69 o 
   5   1  14       86.22      109.81     20.86 o 
   6   1  14      239.07      235.45     38.49 o 
 -10   2  14       96.37       61.64     21.86 o 
  -9   2  14      103.85       78.75     26.37 o 
  -8   2  14       20.47        6.79     11.54 o 
  -7   2  14        6.10        0.27      9.62 o 
  -6   2  14      286.66      297.98     20.43 o 
  -5   2  14      314.56      329.23     18.80 o 
  -4   2  14       62.32       31.51      7.04 o 
  -3   2  14       14.52       13.23      6.07 o 
  -2   2  14       84.79       82.73      7.50 o 
  -1   2  14      288.93      266.47     12.52 o 
   0   2  14      305.70      332.49     13.53 o 
   1   2  14      135.03      151.21     10.95 o 
   2   2  14      131.46      120.31     15.56 o 
   3   2  14      340.50      321.73     20.93 o 
   4   2  14      247.26      269.00     20.22 o 
   5   2  14       83.09       78.36     19.52 o 
   6   2  14       11.12        2.80     13.74 o 
  -9   3  14      632.13      603.30     45.11 o 
  -8   3  14      172.38      130.12     20.45 o 
  -7   3  14       50.29       17.33     11.25 o 
  -6   3  14     1413.02     1330.20     34.45 o 
  -5   3  14     2141.47     2057.75     39.03 o 
  -4   3  14      847.49      911.66     35.63 o 
  -3   3  14        8.70       -4.50      5.13 o 
  -2   3  14     1616.60     1615.97     29.24 o 
  -1   3  14     3297.00     3248.48     55.89 o 
   0   3  14     1934.05     1946.04     31.38 o 
   1   3  14       68.16       52.16      8.53 o 
   2   3  14     1134.62     1160.32     32.67 o 
   3   3  14     1942.48     2047.68     45.03 o 
   4   3  14     1478.37     1550.00     54.51 o 
   5   3  14      271.85      273.51     21.39 o 
   6   3  14      295.35      291.94     23.81 o 
  -9   4  14      325.04      283.39     29.69 o 
  -8   4  14      128.09      210.58     23.26 o 
  -7   4  14       27.70       37.13     11.80 o 
  -6   4  14      812.23      911.74     31.11 o 
  -5   4  14     1422.84     1476.26     32.79 o 
  -4   4  14      384.19      399.82     16.81 o 
  -3   4  14      110.18      118.02      9.98 o 
  -2   4  14     1190.93     1210.69     24.09 o 
  -1   4  14     1614.75     1656.16     28.81 o 
   0   4  14      903.04      899.77     23.06 o 
   1   4  14        6.70        9.91      6.73 o 
   2   4  14     1120.59     1132.62     27.92 o 
   3   4  14     1126.75     1113.21     32.27 o 
   4   4  14      357.12      374.27     22.93 o 
   5   4  14        0.05       -8.52     10.97 o 
  -9   5  14       25.37       36.30     16.06 o 
  -8   5  14        2.40       -5.19     11.24 o 
  -7   5  14       18.50        6.56     10.98 o 
  -6   5  14        7.11        2.11      8.78 o 
  -5   5  14       25.24       17.62     10.34 o 
  -4   5  14       10.05        6.92      7.58 o 
  -3   5  14       12.45       13.63      7.78 o 
  -2   5  14       75.39       73.71      9.11 o 
  -1   5  14        9.51        6.62      5.84 o 
   0   5  14      172.19      166.37     11.40 o 
   1   5  14       49.73       25.88      7.65 o 
   2   5  14       30.60       40.96      8.43 o 
   3   5  14       60.34       43.27     11.23 o 
   4   5  14      222.52      199.81     20.96 o 
   5   5  14       44.04        3.96     16.23 o 
  -8   6  14       87.20       58.14     28.63 o 
  -7   6  14        2.08       -6.18     13.59 o 
  -6   6  14      642.56      690.11     43.03 o 
  -5   6  14     1092.89     1117.72     34.96 o 
  -4   6  14      342.28      342.98     19.54 o 
  -3   6  14       11.62       -3.38      8.10 o 
  -2   6  14      511.71      510.46     20.74 o 
  -1   6  14     1227.08     1175.67     26.88 o 
   0   6  14      908.66      856.56     24.13 o 
   1   6  14      133.77      149.65     14.83 o 
   2   6  14      587.89      603.10     24.92 o 
   3   6  14     1068.45     1085.10     29.69 o 
   4   6  14      513.10      445.43     19.91 o 
  -7   7  14        1.10       13.64     15.42 o 
  -6   7  14      186.88      161.83     23.40 o 
  -5   7  14      467.70      438.42     26.90 o 
  -4   7  14      378.46      423.80     27.75 o 
  -3   7  14        0.21        5.78      8.20 o 
  -2   7  14      320.73      310.16     18.33 o 
  -1   7  14     1011.15     1033.72     27.55 o 
   0   7  14      533.22      559.56     22.84 o 
   1   7  14        0.65        2.56      7.21 o 
   2   7  14      289.22      295.99     16.02 o 
   3   7  14      446.67      459.66     32.44 o 
  -6   8  14        0.98       -3.62     14.02 o 
  -5   8  14       23.26       28.31     12.91 o 
  -4   8  14        2.35        2.90     10.44 o 
  -3   8  14        2.58        0.10      9.82 o 
  -2   8  14        1.27        1.04      8.79 o 
  -1   8  14        1.10        3.29      6.89 o 
   0   8  14       38.25       45.27     13.80 o 
   1   8  14        0.59       -5.89     12.55 o 
   2   8  14        3.64        0.61     14.26 o 
   3   8  14        5.09       14.01     24.76 o 
  -4   9  14      185.29      194.62     16.57 o 
  -3   9  14        0.47        4.90      8.79 o 
  -2   9  14      184.26      186.49     14.79 o 
  -1   9  14      590.28      575.06     41.77 o 
   0   9  14      462.75      496.39     39.33 o 
   1   9  14        4.69       -8.06     16.26 o 
  -9   1  15      160.38      129.67     27.36 o 
  -8   1  15       13.58        2.37     11.60 o 
  -7   1  15      274.20      259.66     23.07 o 
  -6   1  15      855.98      796.53     37.66 o 
  -5   1  15      863.43      827.09     37.42 o 
  -4   1  15      248.43      266.35     17.46 o 
  -3   1  15      598.09      591.75     23.14 o 
  -2   1  15     2832.43     2654.67     48.48 o 
  -1   1  15     1654.37     1607.27     36.47 o 
   0   1  15      251.05      250.75     16.60 o 
   1   1  15      291.38      325.46     24.61 o 
   2   1  15     2213.52     2285.87     64.78 o 
   3   1  15     1657.18     1628.31     89.93 o 
   4   1  15      225.70      264.37     27.21 o 
   5   1  15      186.11      250.12     30.16 o 
  -9   2  15      251.08      314.90     34.14 o 
  -8   2  15        0.07       -0.69     13.26 o 
  -7   2  15      308.71      268.29     23.70 o 
  -6   2  15     1093.59     1161.45     43.28 o 
  -5   2  15      932.72      947.98     40.37 o 
  -4   2  15      143.88      185.75     16.22 o 
  -3   2  15      593.62      554.84     25.66 o 
  -2   2  15     2069.11     2104.23     47.92 o 
  -1   2  15     1815.24     1769.28     38.60 o 
   0   2  15      522.83      479.05     21.38 o 
   1   2  15      143.94      163.43     13.42 o 
   2   2  15     2372.54     2371.21     59.23 o 
   3   2  15     1818.79     1780.47     64.25 o 
   4   2  15      484.08      490.80     51.27 o 
   5   2  15       54.71       60.40     20.32 o 
  -9   3  15        4.08       11.72     17.49 o 
  -8   3  15        1.06       -0.69     13.17 o 
  -7   3  15        0.26       -8.71     10.19 o 
  -6   3  15       70.85       87.14     15.03 o 
  -5   3  15        1.22       -4.16      7.75 o 
  -4   3  15        5.83       -2.71      7.23 o 
  -3   3  15       13.95        7.96      7.31 o 
  -2   3  15       86.82       58.59      8.61 o 
  -1   3  15       20.18       18.42      7.70 o 
   0   3  15        1.84       17.98      7.84 o 
   1   3  15        5.89       12.47      8.62 o 
   2   3  15       73.37       90.85     12.90 o 
   3   3  15        8.24        5.69      9.62 o 
   4   3  15       31.29       33.70     11.91 o 
   5   3  15        2.66        3.59     11.08 o 
  -9   4  15      107.00      105.72     27.76 o 
  -8   4  15        2.14        5.78     14.80 o 
  -7   4  15      251.38      253.28     25.04 o 
  -6   4  15      629.36      663.69     31.16 o 
  -5   4  15      626.44      613.50     29.26 o 
  -4   4  15       51.89       41.96     10.06 o 
  -3   4  15      295.72      267.82     17.21 o 
  -2   4  15     1505.88     1392.26     34.50 o 
  -1   4  15     1076.06     1128.28     33.38 o 
   0   4  15      221.21      248.71     16.70 o 
   1   4  15      242.38      255.74     18.21 o 
   2   4  15     1216.41     1172.69     39.81 o 
   3   4  15     1048.93     1079.16     35.70 o 
   4   4  15       80.89       84.50     13.84 o 
   5   4  15       66.84       66.59     17.02 o 
  -8   5  15        4.01        7.12     15.96 o 
  -7   5  15      454.80      453.85     31.37 o 
  -6   5  15      931.46      892.67     38.30 o 
  -5   5  15      941.57      983.35     38.45 o 
  -4   5  15       43.40       44.96     10.91 o 
  -3   5  15      866.14      924.90     39.24 o 
  -2   5  15     2426.50     2536.89     52.43 o 
  -1   5  15     1060.70     1038.87     30.63 o 
   0   5  15       65.64       54.78     10.20 o 
   1   5  15      430.51      427.97     21.94 o 
   2   5  15     1506.69     1501.57     40.34 o 
   3   5  15     1178.96     1221.68     50.73 o 
   4   5  15       93.85      107.42     17.47 o 
  -7   6  15       34.98       32.75     16.77 o 
  -6   6  15      175.52      165.99     22.28 o 
  -5   6  15       57.22       47.69     14.19 o 
  -4   6  15        8.47        0.78      9.38 o 
  -3   6  15       89.74       87.85     11.99 o 
  -2   6  15      176.85      187.32     14.64 o 
  -1   6  15       16.05       27.02      9.51 o 
   0   6  15        1.42       -4.52      7.51 o 
   1   6  15       22.17       22.48     10.43 o 
   2   6  15      105.99       91.96     13.98 o 
   3   6  15       54.27       57.28     13.03 o 
   4   6  15       24.21       11.49     14.47 o 
  -6   7  15      206.77      188.98     25.84 o 
  -5   7  15      279.05      328.49     40.10 o 
  -4   7  15       26.09       25.85     11.62 o 
  -3   7  15      200.61      229.22     18.18 o 
  -2   7  15      463.06      435.78     23.00 o 
  -1   7  15      320.98      350.91     23.03 o 
   0   7  15       37.01       39.48     15.93 o 
   1   7  15       13.99       13.37      8.86 o 
   2   7  15      301.45      285.84     20.84 o 
   3   7  15      469.08      477.68     46.53 o 
  -5   8  15      433.91      393.64     31.07 o 
  -4   8  15        7.80       18.13     13.32 o 
  -3   8  15      341.33      324.07     23.89 o 
  -2   8  15      860.62      898.24     33.19 o 
  -1   8  15      588.29      530.73     22.72 o 
   0   8  15       73.71       40.21     12.29 o 
   1   8  15      143.48      117.89     27.02 o 
  -9   0  16       95.87       94.67     33.71 o 
  -8   0  16       72.67       18.96     24.00 o 
  -7   0  16     1399.36     1349.73     70.39 o 
  -6   0  16     1470.13     1383.73     69.50 o 
  -5   0  16      137.93      170.66     36.31 o 
  -4   0  16      237.61      184.27     26.31 o 
  -3   0  16     2427.55     2508.11     83.68 o 
  -2   0  16     3473.15     3733.60     87.15 o 
  -1   0  16      124.07       80.14     27.80 o 
   0   0  16      498.81      531.78     52.68 o 
   1   0  16     1969.28     1745.41     80.36 o 
   2   0  16     1383.16     1470.01     68.36 o 
   3   0  16      295.59      290.27     43.15 o 
   4   0  16        0.39       12.41     21.79 o 
   5   0  16      603.42      592.22     63.53 o 
  -9   1  16       19.35       -4.81     17.42 o 
  -8   1  16       41.71       25.43     17.09 o 
  -7   1  16      320.13      318.85     26.27 o 
  -6   1  16      288.14      290.88     30.93 o 
  -5   1  16       79.94       89.83     15.03 o 
  -4   1  16      100.21      101.76     15.60 o 
  -3   1  16      552.16      569.18     31.34 o 
  -2   1  16      680.70      549.81     39.25 o 
  -1   1  16      127.52      143.25     17.05 o 
   0   1  16       66.17       50.55     12.72 o 
   1   1  16      635.13      620.19     33.94 o 
   2   1  16      477.55      439.10     32.50 o 
   3   1  16      211.35      177.30     22.45 o 
   4   1  16       14.57       17.23     15.55 o 
   5   1  16      270.92      234.56     30.14 o 
  -9   2  16       29.34        9.97     18.61 o 
  -8   2  16       16.89       -1.98     21.35 o 
  -7   2  16      151.36      113.87     17.98 o 
  -6   2  16      214.08      235.49     22.21 o 
  -5   2  16       60.17       58.53     13.80 o 
  -4   2  16       13.08       -4.06      8.67 o 
  -3   2  16      294.47      289.11     22.78 o 
  -2   2  16      432.31      390.06     23.52 o 
  -1   2  16      170.61      164.90     25.09 o 
   0   2  16       64.31       63.90     12.68 o 
   1   2  16      179.40      163.86     20.50 o 
   2   2  16      175.18      154.90     21.19 o 
   3   2  16      143.77      141.48     21.10 o 
   4   2  16       13.18       15.77     14.97 o 
   5   2  16       61.17       70.90     24.21 o 
  -8   3  16       88.25       55.67     17.76 o 
  -7   3  16      732.36      748.71     43.24 o 
  -6   3  16      922.96      979.27     43.57 o 
  -5   3  16      212.55      181.80     19.54 o 
  -4   3  16       77.62       79.49     14.68 o 
  -3   3  16     1374.87     1289.12     46.15 o 
  -2   3  16     2004.55     1978.09     46.58 o 
  -1   3  16      526.15      522.99     29.10 o 
   0   3  16       61.09       54.71     12.43 o 
   1   3  16     1069.78     1077.63     35.20 o 
   2   3  16     1686.45     1721.90     43.63 o 
   3   3  16      719.95      774.01     47.25 o 
   4   3  16        1.93        5.05     13.80 o 
  -8   4  16       31.06        6.34     17.48 o 
  -7   4  16      349.26      335.81     34.01 o 
  -6   4  16      366.57      356.45     33.56 o 
  -5   4  16       16.65       15.16     12.48 o 
  -4   4  16       47.48       12.56     11.56 o 
  -3   4  16      606.79      621.43     36.24 o 
  -2   4  16      841.47      875.84     37.87 o 
  -1   4  16       49.88       34.24     10.26 o 
   0   4  16       86.59       73.50     12.47 o 
   1   4  16      567.83      589.88     27.79 o 
   2   4  16      542.07      588.61     29.95 o 
   3   4  16      105.86       59.00     14.24 o 
   4   4  16        0.01       -0.41     12.98 o 
  -7   5  16       56.65       41.72     18.57 o 
  -6   5  16      112.94       77.51     20.39 o 
  -5   5  16       30.74       29.90     15.72 o 
  -4   5  16        0.56       -2.34     10.91 o 
  -3   5  16      109.81       98.34     15.33 o 
  -2   5  16      209.82      197.49     17.10 o 
  -1   5  16       43.83       39.13     10.75 o 
   0   5  16        1.90       -5.18      9.25 o 
   1   5  16       11.61       12.97     10.37 o 
   2   5  16       91.84      117.98     32.27 o 
   3   5  16       75.31       37.51     14.37 o 
  -7   6  16      437.53      470.44     56.24 o 
  -6   6  16      425.46      421.04     33.65 o 
  -5   6  16      113.88      133.60     18.91 o 
  -4   6  16       40.07       35.09     12.66 o 
  -3   6  16      595.00      601.42     29.97 o 
  -2   6  16     1066.49     1029.76     37.13 o 
  -1   6  16      529.40      509.74     29.80 o 
   0   6  16       74.36       60.46     14.85 o 
   1   6  16      514.64      444.64     29.72 o 
   2   6  16      661.26      572.17     31.96 o 
   3   6  16      530.57      576.03     29.90 o 
  -5   7  16       22.51       16.77     16.91 o 
  -4   7  16        0.20       -6.40     12.98 o 
  -3   7  16      175.37      161.61     16.76 o 
  -2   7  16      401.13      326.87     26.62 o 
  -1   7  16      184.76      152.08     23.20 o 
   0   7  16        7.04        8.72     11.62 o 
   1   7  16      179.93      198.13     18.68 o 
  -3   8  16       14.69       11.84     12.25 o 
  -2   8  16       61.25       48.04     14.17 o 
  -1   8  16       18.05       10.87     10.80 o 
  -8   1  17      219.02      192.75     28.48 o 
  -7   1  17      509.64      608.02     40.80 o 
  -6   1  17      216.98      198.67     31.63 o 
  -5   1  17       61.32       64.97     14.79 o 
  -4   1  17      422.65      388.88     27.53 o 
  -3   1  17      478.28      465.33     30.09 o 
  -2   1  17      294.87      257.10     22.25 o 
  -1   1  17       75.93       82.17     15.05 o 
   0   1  17      152.89      143.16     18.62 o 
   1   1  17      960.89      925.79     46.64 o 
   2   1  17      642.97      696.46     41.66 o 
   3   1  17       62.65       77.42     19.91 o 
   4   1  17       39.12        8.83     17.51 o 
  -8   2  17      106.09      100.82     22.56 o 
  -7   2  17      374.57      279.51     28.35 o 
  -6   2  17      228.26      202.09     24.51 o 
  -5   2  17        2.15       -8.45      9.76 o 
  -4   2  17      140.75      109.94     16.76 o 
  -3   2  17      713.47      758.07     37.83 o 
  -2   2  17      549.33      585.07     33.10 o 
  -1   2  17       78.71       79.50     14.89 o 
   0   2  17      171.60      192.22     22.98 o 
   1   2  17      855.15      759.47     42.54 o 
   2   2  17      619.94      595.93     39.30 o 
   3   2  17      168.08      200.40     27.22 o 
   4   2  17       14.89       30.79     19.27 o 
  -8   3  17        5.58       -6.21     16.81 o 
  -7   3  17        8.33       17.55     14.82 o 
  -6   3  17        1.21       12.75     13.43 o 
  -5   3  17       12.39        6.89     11.58 o 
  -4   3  17       23.53       17.36     12.26 o 
  -3   3  17        0.10       -7.22     10.54 o 
  -2   3  17        0.89        6.71     11.41 o 
  -1   3  17       20.28        2.27     11.66 o 
   0   3  17        5.17      -10.95     11.17 o 
   1   3  17        2.74        3.67     10.62 o 
   2   3  17        9.09       13.43     12.28 o 
   3   3  17        0.29       -6.75     13.33 o 
  -7   4  17      470.79      486.59     40.39 o 
  -6   4  17      165.51      173.79     28.06 o 
  -5   4  17       27.37       25.70     16.06 o 
  -4   4  17      567.68      605.78     37.68 o 
  -3   4  17      606.30      615.01     37.36 o 
  -2   4  17      412.45      429.26     38.58 o 
  -1   4  17        4.22        8.49     10.96 o 
   0   4  17      343.67      362.99     31.96 o 
   1   4  17      779.55      701.57     31.55 o 
   2   4  17      437.47      461.30     29.09 o 
   3   4  17       54.24       52.48     14.11 o 
  -7   5  17      524.71      563.49     44.07 o 
  -6   5  17      232.24      249.16     42.92 o 
  -5   5  17       35.32       53.15     18.38 o 
  -4   5  17      486.62      474.40     37.66 o 
  -3   5  17      675.73      594.86     40.85 o 
  -2   5  17      393.26      370.26     28.03 o 
  -1   5  17        3.42       28.42     11.33 o 
   0   5  17      322.55      325.96     24.42 o 
   1   5  17     1075.40     1081.35     38.55 o 
   2   5  17      421.28      414.79     32.68 o 
  -6   6  17        5.57        0.02     20.50 o 
  -5   6  17       14.65       25.40     18.19 o 
  -4   6  17        0.39       11.25     16.12 o 
  -3   6  17       27.64       17.73     14.93 o 
  -2   6  17       27.78       47.88     13.78 o 
  -1   6  17        0.11        9.18     11.58 o 
   0   6  17       12.87       20.09     13.96 o 
   1   6  17       31.33       44.86     16.56 o 
  -4   7  17      334.37      276.81     28.71 o 
  -3   7  17      378.53      384.29     30.77 o 
  -2   7  17      222.69      214.38     25.51 o 
  -1   7  17       10.29       24.47     13.99 o 
   0   7  17      241.59      251.65     23.09 o 
  -8   0  18      288.63      300.07     87.04 o 
  -7   0  18      175.41      200.68     43.18 o 
  -6   0  18       24.86       46.59     20.88 o 
  -5   0  18      119.54       79.21     23.42 o 
  -4   0  18      995.60      960.91     62.96 o 
  -3   0  18      766.93      800.62     56.85 o 
  -2   0  18       76.61       87.40     33.24 o 
  -1   0  18      156.37       87.52     22.77 o 
   0   0  18      822.05      899.47     67.92 o 
   1   0  18     1044.85     1111.01     83.89 o 
   2   0  18      180.40      186.55     59.11 o 
   3   0  18       99.61       75.28     30.71 o 
  -8   1  18       82.92       32.78     45.33 o 
  -7   1  18      104.05      153.73     27.24 o 
  -6   1  18        0.06        7.28     13.20 o 
  -5   1  18       51.38       51.21     15.17 o 
  -4   1  18      206.67      170.97     20.56 o 
  -3   1  18      211.45      249.71     25.91 o 
  -2   1  18        9.13        5.04     10.59 o 
  -1   1  18       33.71       27.57     12.71 o 
   0   1  18      125.65      110.83     29.69 o 
   1   1  18      364.54      344.94     30.84 o 
   2   1  18       29.52       17.38     16.86 o 
   3   1  18       15.64        9.09     16.67 o 
  -7   2  18       25.94       21.81     17.28 o 
  -6   2  18       14.03       28.34     15.68 o 
  -5   2  18       10.48       -4.60     11.29 o 
  -4   2  18      128.21      134.23     18.92 o 
  -3   2  18      233.26      222.96     22.66 o 
  -2   2  18       38.91       22.53     13.24 o 
  -1   2  18        6.59       -6.03     12.22 o 
   0   2  18      145.50       97.67     19.30 o 
   1   2  18      327.26      299.14     28.95 o 
   2   2  18      120.42      117.30     27.67 o 
   3   2  18       19.62       15.46     18.02 o 
  -7   3  18      216.33      185.80     28.15 o 
  -6   3  18       28.99       18.86     17.13 o 
  -5   3  18      115.65      137.27     25.11 o 
  -4   3  18      617.11      660.49     47.43 o 
  -3   3  18      718.75      787.20     44.04 o 
  -2   3  18      134.84      145.55     20.95 o 
  -1   3  18       34.78       13.48     15.01 o 
   0   3  18      660.24      603.56     61.13 o 
   1   3  18     1151.99     1329.73     60.42 o 
   2   3  18      294.37      277.74     31.34 o 
  -6   4  18        4.65      -11.57     15.53 o 
  -5   4  18       58.35       37.43     18.37 o 
  -4   4  18      267.28      247.31     29.28 o 
  -3   4  18      178.88      111.35     21.96 o 
  -2   4  18        2.41        1.35     14.32 o 
  -1   4  18       54.22       56.26     17.58 o 
   0   4  18      182.84      175.41     21.70 o 
   1   4  18      182.49      131.93     21.22 o 
   2   4  18       24.15       21.91     16.22 o 
  -6   5  18       18.94        7.08     23.91 o 
  -5   5  18        3.48        1.29     19.95 o 
  -4   5  18       96.98       83.45     23.93 o 
  -3   5  18      111.55       57.26     19.18 o 
  -2   5  18       87.61       59.88     20.06 o 
  -1   5  18        2.83        0.58     13.98 o 
   0   5  18      201.32      217.41     21.79 o 
   1   5  18      185.30      180.37     31.70 o 
  -4   6  18      513.05      512.92     46.20 o 
  -3   6  18      564.08      638.93     69.33 o 
  -2   6  18       40.89       20.15     16.30 o 
  -1   6  18       68.69       48.29     18.52 o 
   0   6  18      369.31      335.69     49.73 o 
  -7   1  19       62.55       93.06     24.61 o 
  -6   1  19       42.89       25.24     18.37 o 
  -5   1  19      304.39      249.73     28.00 o 
  -4   1  19      628.09      689.87     39.16 o 
  -3   1  19      350.76      368.98     28.47 o 
  -2   1  19       42.72       39.38     14.68 o 
  -1   1  19      520.64      467.11     35.93 o 
   0   1  19      570.70      562.21     50.97 o 
   1   1  19      182.88      134.21     23.83 o 
   2   1  19        5.25       -5.47     16.59 o 
  -6   2  19       18.33        8.02     16.97 o 
  -5   2  19      238.91      223.87     26.41 o 
  -4   2  19      530.45      437.70     38.71 o 
  -3   2  19      351.62      309.55     32.45 o 
  -2   2  19        0.80       -3.69     13.06 o 
  -1   2  19      267.30      224.45     26.76 o 
   0   2  19      673.13      699.59     43.28 o 
   1   2  19      478.38      500.85     41.48 o 
  -6   3  19        0.11       11.25     17.88 o 
  -5   3  19        3.82       -3.36     15.82 o 
  -4   3  19        1.50        3.85     15.25 o 
  -3   3  19        8.15       25.49     17.01 o 
  -2   3  19        4.50       -1.76     14.75 o 
  -1   3  19       20.87       44.57     18.40 o 
   0   3  19        2.04        1.58     16.28 o 
   1   3  19       14.41       26.64     18.15 o 
  -5   4  19      322.15      337.63     35.30 o 
  -4   4  19      538.35      496.14     41.41 o 
  -3   4  19      170.15      165.03     42.80 o 
  -2   4  19       58.59       45.37     19.09 o 
  -1   4  19      499.57      497.85     55.33 o 
   0   4  19      450.77      397.96     41.19 o 
  -4   5  19      453.96      510.26     47.94 o 
  -3   5  19      158.60      125.20     26.37 o 
  -2   5  19       36.85       16.72     20.33 o 
  -1   5  19      475.22      455.88     43.55 o 
  -5   0  20      761.39      788.48     74.33 o 
  -4   0  20      257.60      224.55     58.85 o 
  -3   0  20       13.24       17.78     24.28 o 
  -2   0  20      423.36      390.96     43.95 o 
  -1   0  20      863.03      757.55     73.65 o 
   0   0  20      687.54      748.36     71.78 o 
  -5   1  20      256.61      243.45     32.14 o 
  -4   1  20      115.42       95.88     22.66 o 
  -3   1  20        1.84      -14.69     14.69 o 
  -2   1  20      140.95       80.04     20.96 o 
  -1   1  20      379.30      376.85     37.64 o 
   0   1  20      163.46      186.32     28.60 o 
  -5   2  20      113.45      123.27     30.22 o 
  -4   2  20       22.44      -10.36     16.34 o 
  -3   2  20        1.02        4.59     16.62 o 
  -2   2  20       17.37       -1.32     15.38 o 
  -1   2  20      113.42      128.50     25.44 o 
   0   2  20      122.67      127.77     26.53 o 
  -4   3  20      304.44      300.00     33.66 o 
  -3   3  20        6.48       -0.19     16.53 o 
  -2   3  20      288.23      315.77     34.13 o 
  -1   3  20      817.28      916.35     55.69 o 
                                                 
